# Supplementary material for: Genomic characteristics of Lacticaseibacillus rhamnosus strains isolated from blood
Source: PLoS One. 2025 Oct 31;20(10):e0335843. doi: 10.1371/journal.pone.0335843 (PMC12578247; doi:10.1371/journal.pone.0335843)
Supplement: S1 Table — Loci present in at least 95% of the analyzed genomic sequences were used to construct the cgMLST scheme. (XLSX) [file pone.0335843.s004.xlsx]

## Sheet: cgMLST (615 genomes) 
S1 Table. Occurrence of individual genes and alleles in the 615 L. rhamnosus genomes. Loci present in at least 95% of the analyzed genomic sequences were used to construct the cgMLST scheme.
FILE	GCA-001044085-protein100	GCA-001044085-protein1000	GCA-001044085-protein1009	GCA-001044085-protein1010	GCA-001044085-protein1012	GCA-001044085-protein1014	GCA-001044085-protein1017	GCA-001044085-protein1022	GCA-001044085-protein1023	GCA-001044085-protein1024	GCA-001044085-protein1025	GCA-001044085-protein1027	GCA-001044085-protein1028	GCA-001044085-protein1030	GCA-001044085-protein1031	GCA-001044085-protein1032	GCA-001044085-protein1033	GCA-001044085-protein104	GCA-001044085-protein1042	GCA-001044085-protein1043	GCA-001044085-protein1044	GCA-001044085-protein1045	GCA-001044085-protein1046	GCA-001044085-protein105	GCA-001044085-protein1053	GCA-001044085-protein1057	GCA-001044085-protein106	GCA-001044085-protein1061	GCA-001044085-protein1066	GCA-001044085-protein1070	GCA-001044085-protein1071	GCA-001044085-protein1075	GCA-001044085-protein1077	GCA-001044085-protein1078	GCA-001044085-protein1080	GCA-001044085-protein1083	GCA-001044085-protein1085	GCA-001044085-protein1087	GCA-001044085-protein1090	GCA-001044085-protein1091	GCA-001044085-protein1092	GCA-001044085-protein1093	GCA-001044085-protein1094	GCA-001044085-protein1098	GCA-001044085-protein1099	GCA-001044085-protein110	GCA-001044085-protein1105	GCA-001044085-protein1106	GCA-001044085-protein1113
GCA_001044085	1	1	1	1	1	1	1	1	1	1	1	1	1	1	1	1	1	1	1	1	1	1	1	1	1	1	1	1	1	1	1	1	1	1	1	1	1	1	1	1	1	1	1	1	1	1	1	1	1
GCA_001044095	2	0	0	2	2	2	2	2	2	0	2	2	2	2	2	0	2	0	2	0	2	2	0	0	0	2	2	0	0	0	0	0	2	0	2	2	2	2	2	1	0	2	2	2	2	0	2	0	2
GCA_001044105	3	0	2	0	3	0	0	2	0	2	2	0	3	3	0	0	0	2	3	0	3	3	0	2	0	3	3	2	2	0	2	2	3	2	3	0	3	0	3	2	0	3	0	3	3	0	0	2	0
GCA_001063295	4	0	0	0	0	0	0	3	0	0	0	3	4	4	3	0	0	0	0	0	0	0	0	0	0	0	0	0	0	0	0	3	0	0	0	0	0	0	0	0	0	0	0	4	4	0	3	3	0
GCA_001657245	4	0	0	3	4	3	0	4	3	3	3	4	5	4	4	0	3	19	0	2	4	4	0	3	1	4	24	37	3	2	27	4	4	3	4	0	28	13	20	12	23	16	24	4	4	36	4	4	3
GCA_002406785	4	50	36	3	4	28	26	3	4	33	39	3	4	4	3	30	27	19	23	3	22	2	30	31	1	18	24	37	37	30	27	5	30	39	21	27	28	13	20	12	23	16	24	4	4	36	3	5	2
GCA_003352825	1	1	1	1	1	1	1	1	1	1	1	1	1	1	1	1	1	1	1	1	1	1	1	1	1	1	1	1	1	1	1	1	1	1	1	1	1	1	1	1	1	1	1	1	1	1	1	1	1
GCA_018364475	0	2	2	4	3	4	3	2	2	4	4	5	3	3	5	2	4	2	3	4	3	3	2	2	1	3	3	2	2	2	27	2	5	4	5	3	3	1	3	2	2	3	3	3	3	2	5	6	4
GCA_018365415	1	1	3	1	1	1	1	1	1	1	1	6	1	1	1	1	1	1	1	1	1	1	3	1	1	1	1	1	1	2	27	1	1	1	1	1	1	1	1	1	1	1	1	1	1	1	1	1	1
GCA_018368015	4	3	4	3	4	5	4	4	5	3	3	4	5	4	4	3	3	19	4	2	4	4	4	3	1	4	24	37	3	2	27	4	4	5	4	27	28	0	20	12	23	16	24	4	4	36	4	4	3
GCA_022649525	3	4	2	4	3	4	3	2	6	5	2	0	0	3	5	2	4	2	3	4	3	3	2	2	1	3	3	2	2	3	3	2	3	2	6	3	3	1	3	2	3	3	4	3	3	2	5	2	5
GCA_025962865	4	3	4	3	4	5	4	4	3	3	3	4	5	4	4	3	3	19	4	2	4	4	4	3	1	4	24	37	3	2	27	4	4	5	4	27	28	13	20	12	23	16	24	4	4	36	4	4	3
GCA_025962925	4	3	4	3	4	5	4	4	3	3	3	4	5	4	4	3	3	19	4	2	4	4	4	3	1	4	24	37	3	2	27	4	4	5	4	27	28	13	20	12	23	16	24	4	4	36	4	4	3
GCA_025962975	1	1	3	1	1	1	1	1	7	1	1	1	1	1	1	1	1	1	1	1	1	1	5	1	1	1	1	1	4	2	27	1	1	1	1	1	1	1	1	1	1	1	1	1	1	1	1	1	1
GCA_028577595	1	1	1	1	1	1	1	1	1	1	1	1	1	1	1	1	1	1	1	1	1	1	1	1	1	1	1	1	1	1	1	1	1	1	1	1	1	1	1	1	1	1	1	1	1	1	1	1	1
GCA_028577605	1	1	1	1	1	1	1	1	1	1	1	1	1	1	1	1	1	1	1	1	1	1	1	1	1	1	1	1	1	1	1	1	1	1	1	1	1	1	1	1	1	1	1	1	1	1	1	1	1
GCA_028577735	1	1	1	1	1	1	1	1	1	1	1	1	1	1	1	1	1	1	1	1	1	1	1	1	1	1	1	1	1	1	1	1	1	1	1	1	1	1	1	1	1	1	1	1	1	1	1	1	1
GCA_028577755	1	1	1	1	1	1	1	1	1	1	1	1	1	1	1	1	1	1	1	1	1	1	1	1	1	1	1	1	1	1	1	1	1	1	1	1	1	1	1	1	1	1	1	1	1	1	1	1	1
GCA_028577775	1	1	1	1	1	1	1	1	1	1	1	1	1	1	1	1	1	1	1	1	1	1	1	1	1	1	1	1	1	1	1	1	1	1	1	1	1	1	1	1	1	1	1	1	1	1	1	1	1
GCA_028577805	1	1	1	1	1	1	1	1	1	1	1	1	1	1	1	1	1	1	1	1	1	1	1	1	1	1	1	1	1	1	1	1	1	1	1	1	1	1	1	1	1	1	1	1	1	1	1	1	1
GCA_028577845	1	1	1	1	1	1	1	1	1	1	1	1	1	1	1	1	1	1	1	1	1	1	1	1	1	1	1	1	1	1	1	1	1	1	1	1	1	1	1	1	1	1	1	1	1	1	1	1	1
GCA_028577915	1	1	1	1	1	1	1	1	1	1	1	1	1	1	1	1	1	1	1	1	1	1	1	1	1	1	1	1	1	1	1	1	1	1	1	1	1	1	1	1	1	1	1	1	1	1	1	1	1
GCA_028577955	1	1	1	1	1	1	1	1	1	1	1	1	1	1	1	1	1	1	1	1	1	1	1	1	1	1	1	1	1	1	1	1	1	1	1	1	1	1	1	1	1	1	1	1	1	1	1	1	1
GCA_028577995	1	1	1	1	1	1	1	1	1	1	1	1	1	1	1	1	1	1	1	1	1	1	1	1	1	1	1	1	1	1	1	1	1	1	1	1	1	1	1	1	1	1	1	1	1	1	1	1	1
GCA_028578015	1	1	1	1	1	1	1	1	1	1	1	1	1	1	1	1	1	1	1	1	1	1	1	1	1	1	1	1	1	1	0	1	1	1	1	1	1	1	1	1	1	1	1	1	1	1	1	1	1
GCA_028578065	1	1	1	1	1	1	1	1	1	1	1	1	1	1	1	1	1	1	1	1	1	1	1	1	1	1	1	1	1	1	1	1	1	1	1	1	1	1	1	1	1	1	1	1	1	1	1	1	1
GCA_028578115	1	1	1	1	1	1	1	1	1	1	1	1	1	1	1	1	1	1	1	1	1	1	1	1	1	1	1	1	1	1	1	1	1	1	1	1	1	1	1	1	1	1	1	1	1	1	1	1	1
GCA_028578125	1	1	1	1	1	1	1	1	1	1	1	1	1	1	1	1	1	1	1	1	1	1	1	1	1	1	1	1	1	1	1	1	1	1	1	1	1	1	1	1	1	1	1	1	1	1	1	1	1
GCA_028578155	1	1	1	1	1	1	1	1	1	1	1	1	1	1	1	1	1	1	1	1	1	1	1	1	1	1	1	1	1	1	1	1	1	1	1	1	1	1	1	1	1	1	1	1	1	1	1	1	1
GCA_028578165	1	1	1	1	1	1	1	1	1	1	1	1	1	1	1	1	1	1	1	1	1	1	1	1	1	1	1	1	1	1	1	1	1	1	1	1	1	1	1	1	1	1	1	1	1	1	1	1	1
GCA_028578195	1	1	1	1	1	1	1	1	1	1	1	1	1	1	1	1	1	1	1	1	1	1	1	1	1	1	1	1	1	1	1	1	1	1	1	1	1	1	1	1	1	1	1	1	1	1	1	1	1
GCA_028578215	1	1	1	1	1	1	1	1	1	1	1	1	1	1	1	1	1	1	1	1	1	1	1	1	1	1	1	1	1	1	1	1	1	1	1	1	1	1	1	1	1	1	1	1	1	1	1	1	1
GCA_028578235	1	1	1	1	1	1	1	1	1	1	1	1	1	1	1	1	1	1	1	1	1	1	1	1	1	1	1	1	1	1	1	1	1	1	1	1	1	1	1	1	1	1	1	1	1	1	1	1	1
GCA_028578255	1	1	1	1	1	1	1	1	1	1	1	1	1	1	1	1	1	1	1	1	1	1	1	1	1	1	1	1	1	1	1	1	1	1	1	1	1	1	1	1	1	1	1	1	1	1	1	1	1
GCA_028578275	1	1	1	1	1	1	1	1	1	1	1	1	1	1	1	1	1	1	1	1	1	1	1	1	1	1	1	1	1	1	1	1	1	1	1	1	1	1	1	1	1	1	1	1	1	1	1	1	1
GCA_028578295	1	1	1	1	1	1	1	1	1	1	1	1	1	1	1	1	1	1	1	1	1	1	1	1	1	1	1	1	1	1	1	1	1	1	1	1	1	1	1	1	1	1	1	1	1	1	1	1	1
GCA_028578315	1	1	1	1	1	1	1	1	1	1	1	1	1	1	1	1	1	1	1	1	1	1	1	1	1	1	1	1	1	1	1	1	1	1	1	1	1	1	1	1	1	1	1	1	1	1	1	1	1
GCA_028578325	1	1	1	1	1	1	1	1	1	1	1	1	1	1	1	1	1	1	1	1	1	1	1	1	1	1	1	1	1	1	1	1	1	1	1	1	1	1	1	1	1	1	1	1	1	1	1	1	1
GCA_028578335	1	1	1	1	1	1	1	1	1	1	1	1	1	1	1	1	1	1	1	1	1	1	1	1	1	1	1	1	1	1	1	1	1	1	1	1	1	1	1	1	1	1	1	1	1	1	1	1	1
GCA_028578365	1	1	1	1	1	1	1	1	1	1	1	1	1	1	1	1	1	1	1	1	1	1	1	1	1	1	1	1	1	1	1	1	1	1	1	1	1	1	1	1	1	1	1	1	1	1	1	1	1
GCA_028578395	1	1	1	1	1	1	1	1	1	1	1	1	1	1	1	1	1	1	1	1	1	1	1	1	1	1	1	1	1	1	1	1	1	1	1	1	1	1	1	1	1	1	1	1	1	1	1	1	1
GCA_028578415	1	1	1	1	1	1	1	1	1	1	1	1	1	1	1	1	1	1	1	1	1	1	1	1	1	1	1	1	1	1	1	1	1	1	1	1	1	1	1	1	1	1	1	1	1	1	1	1	1
GCA_028578425	1	1	1	1	1	1	1	1	1	1	1	1	1	1	1	1	1	1	1	1	1	1	1	1	1	1	1	1	1	1	1	1	1	1	1	1	1	1	1	1	1	1	1	1	1	1	1	1	1
GCA_028578455	1	1	1	1	1	1	1	1	1	1	1	1	1	1	1	1	1	1	1	1	1	1	1	1	1	1	1	1	1	1	1	1	1	1	1	1	1	1	1	1	1	1	1	1	1	1	1	1	1
GCA_028578465	1	1	1	1	1	1	1	1	1	1	1	1	1	1	1	1	1	1	1	1	1	1	1	1	1	1	1	1	1	1	1	1	1	1	1	1	1	1	1	1	1	1	1	1	1	1	1	1	1
GCA_028578495	1	1	1	1	1	1	1	1	1	1	1	1	1	1	1	1	1	1	1	1	1	1	1	1	1	1	1	1	1	1	1	1	1	1	1	1	1	1	1	1	1	1	1	1	1	1	1	1	1
GCA_028578515	1	1	1	1	1	1	1	1	1	1	1	1	1	1	1	1	1	1	1	1	1	1	1	1	1	1	1	1	1	1	1	1	1	1	1	1	1	1	1	1	1	1	1	1	1	1	1	1	1
GCA_028578535	1	1	1	1	1	1	1	1	1	1	1	1	1	1	1	1	1	1	1	1	1	1	1	1	1	1	1	1	1	1	1	1	1	1	1	1	1	1	1	1	1	1	1	1	1	1	1	1	1
GCA_028578555	1	1	1	1	1	1	1	1	1	1	1	1	1	1	1	1	1	1	1	1	1	1	1	1	1	1	1	1	1	1	1	1	1	1	1	1	1	1	1	1	1	1	1	1	1	1	1	1	1
GCA_028578565	1	1	1	1	1	1	1	1	1	1	1	1	1	1	1	1	1	1	1	1	1	1	1	1	1	1	1	1	1	1	1	1	1	1	1	1	1	1	1	1	1	1	1	1	1	1	1	1	1
GCA_028578595	1	1	1	1	1	1	1	1	1	1	1	1	1	1	1	1	1	1	1	1	1	1	1	1	1	1	1	1	1	1	1	1	1	1	1	1	1	1	1	1	1	1	1	1	1	1	1	1	1
GCA_028578615	1	1	1	1	1	1	1	1	1	1	1	1	1	1	1	1	1	1	1	1	1	1	1	1	1	1	1	1	1	1	1	1	1	1	1	1	1	1	1	1	1	1	1	1	1	1	1	1	1
GCA_028578625	1	1	1	1	1	1	1	1	1	1	1	1	1	1	1	1	1	1	1	1	1	1	1	1	1	1	1	1	1	1	1	1	1	1	1	1	1	1	1	1	1	1	1	1	1	1	1	1	1
GCA_028578655	1	1	1	1	1	1	1	1	1	1	1	1	1	1	1	1	1	1	1	1	1	1	1	1	1	1	1	1	1	1	1	1	1	1	1	1	1	1	1	1	1	1	1	1	1	1	1	1	1
GCA_028578675	1	1	1	1	1	1	1	1	1	1	1	1	1	1	1	1	1	1	1	1	1	1	1	1	1	1	1	1	1	1	1	1	1	1	1	1	1	1	1	1	1	1	1	1	1	1	1	1	1
GCA_028578695	1	1	1	0	1	1	1	1	1	1	1	1	1	1	1	1	1	1	1	1	1	1	1	1	1	1	1	1	1	1	1	1	1	1	1	1	1	1	1	1	1	1	1	1	1	1	1	1	1
GCA_028578705	1	1	1	1	1	1	1	1	1	1	1	1	1	1	1	1	1	1	1	1	1	1	1	1	1	1	1	1	1	1	1	1	1	1	1	1	1	1	1	1	1	1	1	1	1	1	1	1	1
GCA_028578735	1	1	1	1	1	1	1	1	1	1	1	1	1	1	1	1	1	1	1	1	1	1	1	1	1	1	1	1	1	1	1	1	1	1	1	1	1	1	1	1	1	1	1	1	1	1	1	1	1
GCA_028578745	1	1	1	1	1	1	1	1	1	1	1	1	1	1	1	1	1	1	1	1	1	1	1	1	1	1	1	1	1	1	1	1	1	1	1	1	1	1	1	1	1	1	1	1	1	1	1	1	1
GCA_028578775	1	1	1	1	1	1	1	1	1	1	1	1	1	1	1	1	1	1	1	1	1	1	1	1	1	1	1	1	1	1	1	1	1	1	1	1	1	1	1	1	1	1	1	1	1	1	1	1	1
GCA_028578785	1	1	1	1	1	1	1	1	1	1	1	1	1	1	1	1	1	1	1	1	1	1	1	1	1	1	1	1	1	1	1	1	1	1	1	1	1	1	1	1	1	1	1	1	1	1	1	1	1
GCA_028578815	1	1	1	1	1	1	1	1	1	1	1	1	1	1	1	1	1	1	1	1	1	1	1	1	1	1	1	1	1	1	1	1	1	1	1	1	1	1	1	1	1	1	1	1	1	1	1	1	1
GCA_028578835	1	1	1	1	1	1	1	1	1	1	1	1	1	1	1	1	1	1	1	1	1	1	1	1	1	1	1	1	1	1	1	1	1	1	1	1	1	1	1	1	1	1	1	1	1	1	1	1	1
GCA_028578855	1	1	1	1	1	1	1	1	1	1	1	1	1	1	1	1	1	1	1	1	1	1	1	1	1	1	1	1	1	1	1	1	1	1	1	1	1	1	1	1	1	1	1	1	1	1	1	1	1
GCA_028578865	1	1	1	1	1	1	1	1	1	1	1	1	1	1	1	1	1	1	1	1	1	1	1	1	1	1	1	1	1	1	1	1	1	1	1	1	0	1	1	1	1	1	1	1	1	1	1	1	1
GCA_028578875	1	1	1	1	1	1	1	1	1	1	1	1	1	1	1	1	1	1	1	1	1	1	1	1	1	1	1	1	1	1	1	1	1	1	1	1	1	1	1	1	1	1	1	1	1	1	1	1	1
GCA_028578885	1	1	1	1	1	1	1	1	1	1	1	1	1	1	1	1	1	1	1	1	1	1	1	1	1	1	1	1	1	1	1	1	1	1	1	1	1	1	1	1	1	1	1	1	1	1	1	1	1
GCA_028578935	1	1	1	1	1	1	1	1	1	1	1	1	1	1	1	1	1	1	1	1	1	1	1	1	1	1	1	1	1	1	1	1	1	1	1	1	1	1	1	1	1	1	1	1	1	1	1	1	1
GCA_028578945	1	1	1	1	1	1	1	1	1	1	1	1	1	1	1	1	1	1	1	1	1	1	1	1	1	1	1	1	1	1	1	1	1	1	1	1	1	1	1	1	1	1	1	1	1	1	1	1	1
GCA_028578955	1	1	1	1	1	1	1	1	1	1	1	1	1	1	1	1	1	1	1	1	1	1	1	1	1	1	1	1	1	1	1	1	1	1	1	1	1	1	1	1	1	1	1	1	1	1	1	1	1
GCA_028578995	1	1	1	1	1	1	1	1	1	1	1	1	1	1	1	1	1	1	1	1	1	1	1	1	1	1	1	1	1	1	1	1	1	1	1	1	1	1	1	1	1	1	1	1	1	1	1	1	1
GCA_028579005	1	1	1	1	1	1	1	1	1	1	1	1	1	1	1	1	1	1	1	1	1	1	1	1	1	1	1	1	1	1	1	1	1	1	1	1	1	1	1	1	1	1	1	1	1	1	1	1	1
GCA_028579035	1	1	1	1	1	1	1	1	1	1	1	1	1	1	1	1	1	1	1	1	1	1	1	1	1	1	1	1	1	1	1	1	1	1	1	1	1	1	1	1	1	1	1	1	1	1	1	1	1
GCA_028579055	1	1	1	1	1	1	1	1	1	1	1	1	1	1	1	1	1	1	1	1	1	1	1	1	1	1	1	1	1	1	1	1	1	1	1	1	1	1	1	1	1	1	1	1	1	1	1	1	1
GCA_028579065	1	1	1	1	1	1	1	1	1	1	1	1	1	1	1	1	1	1	1	1	1	1	1	1	1	1	1	1	1	1	1	1	1	1	1	1	1	1	1	1	1	1	1	1	1	1	1	1	1
GCA_028579075	1	1	1	1	1	1	1	1	1	1	1	1	1	1	1	1	1	1	1	1	1	1	1	1	1	1	1	1	1	1	1	1	1	1	1	1	1	1	1	1	1	1	1	1	1	1	1	1	1
GCA_028579095	1	1	0	1	1	1	1	1	1	1	1	1	1	1	1	1	1	1	1	1	1	1	1	1	1	1	1	1	1	1	1	1	1	1	1	1	1	1	1	1	1	1	1	1	1	1	1	1	1
GCA_028579135	1	1	1	1	1	1	1	1	1	1	1	1	1	1	1	1	1	1	1	1	1	1	1	1	1	1	1	1	1	1	1	1	1	1	1	1	1	1	1	1	1	1	1	1	1	1	1	1	1
GCA_028579145	1	1	1	1	1	1	1	1	1	1	1	1	1	1	1	1	1	1	1	1	1	1	1	1	1	1	1	1	1	1	1	1	1	1	1	1	1	1	1	1	1	1	1	1	1	1	1	1	1
GCA_028579175	1	1	1	1	1	1	1	1	1	1	1	1	1	1	1	1	1	1	1	1	1	1	1	1	1	1	1	1	1	1	1	1	1	1	1	1	1	1	1	1	1	1	1	1	1	1	1	1	1
GCA_028579195	1	1	1	1	1	1	1	1	1	1	1	0	1	1	1	1	1	1	1	1	1	1	1	1	1	1	1	1	1	1	1	1	1	1	1	1	1	1	1	1	1	1	1	1	1	1	1	1	1
GCA_028579205	1	1	1	1	1	1	1	1	1	1	1	1	1	1	1	1	1	1	1	1	1	1	1	1	1	1	1	1	1	1	1	1	1	1	1	1	1	1	1	1	1	1	1	1	1	1	1	1	1
GCA_028579215	1	1	1	1	1	1	1	1	1	1	1	1	1	1	1	1	1	1	1	1	1	1	1	1	1	1	1	1	1	1	1	1	1	1	1	1	1	1	1	1	1	1	1	1	1	1	1	1	1
GCA_028579255	1	1	1	1	1	1	1	1	1	1	1	1	1	1	1	1	1	1	1	1	1	1	1	1	1	1	1	1	1	1	1	1	1	1	1	1	1	1	1	1	1	1	1	1	1	1	1	1	1
GCA_028579275	1	1	1	1	1	1	1	1	1	1	1	1	1	1	1	1	1	1	1	1	1	1	1	1	1	1	1	1	1	1	1	1	1	1	1	1	1	1	1	1	1	1	1	1	1	1	1	1	1
GCA_028579285	1	1	1	1	1	1	1	1	1	1	1	1	1	1	1	1	1	1	1	1	1	1	1	1	1	1	1	1	1	1	1	1	1	1	1	1	1	1	1	1	1	1	1	1	1	1	1	1	1
GCA_028579315	1	1	1	1	1	1	1	1	1	1	1	1	1	1	1	1	1	1	1	1	1	1	1	1	1	1	1	1	1	1	1	1	1	1	1	1	1	1	1	1	1	1	1	1	1	1	1	1	1
GCA_028579325	1	1	1	1	1	1	1	1	1	1	1	1	1	1	1	1	1	1	1	1	1	1	1	1	1	1	1	1	1	1	1	1	1	1	1	1	1	1	1	1	1	1	1	1	1	1	1	1	1
GCA_028579345	1	1	1	1	1	1	1	1	1	1	1	1	1	1	1	1	1	1	1	1	1	1	1	1	1	1	1	1	1	1	1	1	1	1	1	1	1	1	1	1	1	1	1	1	1	1	1	1	1
GCA_028579375	1	1	1	1	1	1	1	1	1	1	1	1	1	1	1	1	1	1	1	1	1	1	1	1	1	1	1	1	1	1	1	1	1	1	1	1	1	1	1	1	1	1	1	1	1	1	1	1	1
GCA_028579395	1	1	1	1	1	1	1	1	1	1	1	1	1	1	1	1	1	1	1	1	1	1	1	1	1	1	1	1	1	1	1	1	1	1	1	1	1	1	1	1	1	1	1	1	1	1	1	1	1
GCA_028579415	1	1	1	1	1	1	1	1	1	1	1	1	1	1	1	1	1	1	1	1	1	1	1	1	1	1	1	1	1	1	1	1	1	1	1	1	1	1	1	1	1	1	1	1	1	1	1	1	1
GCA_028579435	1	1	1	1	1	1	1	1	1	1	1	1	1	1	1	1	1	1	1	1	1	1	1	1	1	1	1	1	1	1	1	1	1	1	1	1	1	1	1	1	1	1	1	1	1	1	1	1	1
GCA_028579445	1	1	1	1	1	1	1	1	1	1	1	1	1	1	1	1	1	1	1	1	1	1	1	1	1	1	1	1	1	1	1	1	1	1	1	1	1	1	1	1	1	1	1	1	1	1	1	1	1
GCA_028579465	1	1	1	1	1	1	1	1	1	1	1	1	1	1	1	1	1	1	1	1	1	1	1	1	1	1	1	1	1	1	1	1	1	1	1	1	1	1	1	1	1	1	1	1	1	1	1	1	1
GCA_028579485	1	1	1	1	1	1	1	1	1	1	1	1	1	1	1	1	1	1	1	1	1	1	1	1	1	1	1	1	1	1	1	1	1	1	1	1	1	1	1	1	1	1	1	1	1	1	1	1	1
GCA_028579515	1	1	1	1	1	1	1	1	1	1	1	1	1	1	1	1	1	1	1	1	1	1	1	1	1	1	1	1	1	1	1	1	1	1	1	1	1	1	1	1	1	1	1	1	1	1	1	1	1
GCA_028579525	1	1	1	1	1	1	1	1	1	1	1	1	1	1	1	1	1	1	1	1	1	1	1	1	1	1	1	1	1	1	1	1	1	1	1	1	1	1	1	1	1	1	1	1	1	1	1	1	1
GCA_028579555	1	1	1	1	1	1	1	1	1	1	1	1	1	1	1	1	1	1	1	1	1	1	1	1	1	1	1	1	1	1	1	1	1	1	1	1	1	1	1	1	1	1	1	1	1	1	1	1	1
GCA_028579565	1	1	1	1	1	1	1	1	1	1	1	1	1	1	1	1	1	1	1	1	1	1	1	1	1	1	1	1	1	1	1	1	1	1	1	1	1	1	1	1	1	1	1	1	1	1	1	1	1
GCA_028579595	1	1	1	1	1	1	1	1	1	1	1	1	1	1	1	1	1	1	1	1	1	1	1	1	1	1	1	1	1	1	1	1	1	1	1	1	1	1	1	1	1	1	1	1	1	1	1	1	1
GCA_028579605	1	1	1	1	1	1	1	1	1	1	1	1	1	1	1	1	1	1	1	1	1	1	1	1	1	1	1	1	1	1	1	1	1	1	1	1	1	1	1	1	1	1	1	1	1	1	1	1	1
GCA_028579635	1	1	1	1	1	1	1	1	1	1	1	1	1	1	1	1	1	1	1	1	1	1	1	1	1	1	1	1	1	1	1	1	1	1	1	1	1	1	1	1	1	1	1	1	1	1	1	1	1
GCA_028579655	1	1	1	1	1	1	1	1	1	1	1	1	1	1	1	1	1	1	1	1	1	1	1	1	1	1	1	1	1	1	1	1	1	1	1	1	1	1	1	1	1	1	1	1	1	1	1	1	1
GCA_028579665	1	1	1	1	1	1	1	1	1	1	1	1	1	1	1	1	1	1	1	1	1	1	1	1	1	1	1	1	1	1	1	1	1	1	1	1	1	1	1	1	1	1	1	1	1	1	1	1	1
GCA_028579695	1	1	1	1	1	1	1	1	1	0	1	1	1	1	1	1	1	1	1	1	1	1	1	1	1	1	1	1	1	1	1	1	1	1	1	1	1	1	1	1	1	1	1	1	1	1	1	1	1
GCA_028579715	1	1	1	1	1	1	1	1	1	1	1	1	1	1	1	1	1	1	1	1	0	1	1	1	1	1	1	1	1	1	1	1	1	1	1	1	1	1	1	1	1	1	1	1	1	1	1	1	1
GCA_028579735	1	1	1	1	1	1	1	1	1	1	1	1	1	1	1	1	1	1	1	1	1	1	1	1	1	1	1	1	1	1	1	1	1	1	1	1	1	1	1	1	1	1	1	1	1	1	1	1	1
GCA_028579755	1	1	1	1	1	1	1	1	1	1	1	1	1	1	1	1	1	1	1	1	1	1	1	1	1	1	1	1	1	1	1	1	1	1	1	1	1	1	1	1	1	1	0	1	1	1	1	1	1
GCA_028579765	1	1	1	1	1	1	1	1	1	1	1	1	1	1	1	1	1	1	1	1	1	1	1	1	1	1	1	1	1	1	1	1	1	1	1	1	1	1	1	1	1	1	1	1	1	1	1	1	1
GCA_028579795	1	1	1	1	1	1	1	1	1	1	1	1	1	1	1	1	1	1	1	1	1	1	1	1	1	1	1	1	1	1	1	1	1	1	1	1	1	1	1	1	1	1	1	1	1	1	1	1	1
GCA_028579805	1	1	1	1	1	1	1	1	1	1	1	1	1	1	1	1	1	1	1	1	1	1	1	1	1	1	1	1	1	1	1	1	1	1	1	1	1	1	1	1	1	1	1	1	1	1	1	1	1
GCA_028579815	1	1	1	1	1	1	1	1	1	1	1	1	1	1	1	1	1	1	1	1	1	1	1	1	1	1	1	1	1	1	1	1	0	0	0	1	1	1	1	1	1	1	1	1	1	1	1	1	1
GCA_028579855	1	1	1	1	1	1	1	1	1	1	1	1	1	1	1	1	1	1	1	1	1	1	1	1	1	1	1	1	1	1	1	1	1	1	1	1	1	1	1	1	1	1	1	1	1	1	1	1	1
GCA_028579875	1	1	1	1	1	1	1	1	1	1	1	1	1	1	1	1	1	1	1	1	1	1	1	1	1	1	1	1	1	1	1	1	1	1	1	1	1	1	1	1	1	1	1	1	1	1	1	1	1
GCA_028579885	1	1	1	1	1	1	1	1	1	1	1	1	1	1	1	1	1	1	1	1	1	1	1	1	1	1	1	1	1	1	1	1	1	1	1	1	1	1	1	1	1	1	1	1	1	1	1	1	1
GCA_028579905	1	1	1	1	1	1	1	1	1	1	1	1	1	1	1	1	1	1	1	1	1	1	1	1	1	1	1	1	1	1	1	1	1	1	1	1	1	1	1	1	1	1	1	1	1	1	1	1	1
GCA_028579915	1	1	1	1	1	1	1	1	1	1	1	1	1	1	1	1	1	1	1	1	1	1	1	1	1	1	1	1	1	1	1	1	1	1	1	1	1	1	1	1	1	1	1	1	1	1	1	1	1
GCA_028579955	1	1	1	1	1	1	1	1	1	1	1	1	1	1	1	1	1	1	1	1	1	1	1	1	1	1	1	1	1	1	1	1	1	1	1	1	1	1	1	1	1	1	1	1	1	1	1	1	1
GCA_028579975	1	1	1	1	1	1	1	1	1	1	1	1	1	1	1	1	1	1	1	1	1	1	1	1	1	1	1	1	1	1	1	1	1	1	1	1	1	1	1	1	1	1	1	1	1	1	1	1	1
GCA_028579985	1	1	1	1	1	1	1	1	1	1	1	1	1	1	1	1	1	1	1	1	1	1	1	1	1	1	1	1	1	1	1	1	1	1	1	1	1	1	1	1	1	1	1	1	1	1	1	1	1
GCA_028580015	1	1	1	1	1	1	1	1	1	1	1	1	1	1	1	1	1	1	1	1	1	1	1	1	1	1	1	1	1	1	1	1	1	1	1	1	1	1	1	1	1	1	1	1	1	1	1	1	1
GCA_028580035	1	1	1	1	1	1	1	1	1	1	1	1	1	1	1	1	1	1	1	1	1	1	1	1	1	1	1	1	1	1	1	1	1	1	1	1	1	1	1	1	1	1	1	1	1	1	1	1	1
GCA_028580055	1	1	1	1	1	1	1	1	1	1	1	1	1	1	1	1	1	1	1	1	1	1	1	1	1	1	1	1	1	1	1	1	1	1	1	1	1	1	1	1	1	1	1	1	1	1	1	1	1
GCA_028580065	1	1	1	1	1	1	1	1	1	1	1	1	1	1	1	1	1	1	1	1	1	1	1	1	1	1	1	1	1	1	1	1	1	1	1	1	1	1	1	1	1	1	1	1	1	1	1	1	1
GCA_028580095	1	1	1	1	1	1	1	1	1	1	1	1	1	1	1	1	1	1	1	1	1	1	1	1	1	1	1	1	1	1	1	1	1	1	1	1	1	1	1	1	1	1	1	1	1	1	1	1	1
GCA_028580115	1	1	1	1	1	1	1	1	1	1	1	1	1	1	1	1	1	1	1	1	1	1	1	1	1	1	1	1	1	1	1	1	1	1	1	1	1	1	1	1	1	1	1	1	1	1	1	1	1
GCA_028580135	1	1	1	1	1	1	1	1	1	1	1	1	1	1	1	1	1	1	1	1	1	1	1	1	1	1	1	1	1	1	1	1	1	1	1	1	1	1	1	1	1	1	1	1	1	1	1	1	1
GCA_028580145	1	1	1	1	1	1	1	1	1	1	1	1	1	1	1	1	1	1	1	1	1	1	1	1	1	1	1	1	1	1	1	1	1	1	1	1	1	1	1	1	1	1	1	1	1	1	1	1	1
GCA_028580175	1	1	1	1	1	1	1	1	1	1	1	1	1	1	1	1	1	1	1	1	1	1	1	1	1	1	1	1	1	1	1	1	1	1	1	1	1	1	1	1	1	1	1	1	1	1	1	1	1
GCA_028580195	1	1	1	1	1	1	1	1	1	1	1	1	1	1	1	1	1	1	1	1	1	1	1	1	1	1	1	1	1	1	1	1	1	1	1	1	1	1	1	1	1	1	1	1	1	1	1	1	1
GCA_028580215	1	1	1	1	1	1	1	1	1	1	1	1	1	1	1	1	1	1	1	1	1	1	1	1	1	1	1	1	1	1	1	1	1	1	1	1	1	1	1	1	1	1	1	1	1	1	1	1	1
GCA_028580225	1	1	1	1	1	1	1	1	1	1	1	1	1	1	1	1	1	1	1	1	1	1	1	1	1	1	1	1	1	1	1	1	1	1	1	1	1	1	1	1	1	1	1	1	1	1	1	1	1
GCA_028580245	1	1	1	1	1	1	1	1	1	1	1	1	1	1	1	1	1	1	1	1	1	1	1	1	1	1	1	1	1	1	1	1	1	1	1	1	1	1	1	1	1	1	1	1	1	1	1	1	1
GCA_028581575	1	1	1	1	1	1	1	1	1	1	1	1	1	1	1	1	1	1	1	1	1	1	1	1	1	1	1	1	1	1	1	1	1	1	1	1	1	1	1	1	1	1	1	1	1	1	1	1	1
GCA_029984285	5	5	5	5	5	6	5	5	8	6	5	7	6	5	6	4	5	3	5	5	22	5	6	4	1	3	4	3	5	4	4	6	6	6	7	4	3	2	4	12	23	4	5	5	0	3	6	7	6
GCA_030237945	1	0	1	1	1	1	1	1	0	0	1	1	1	1	0	0	0	1	0	0	1	1	1	1	1	1	0	1	1	1	1	0	0	1	1	1	1	1	1	1	0	1	0	1	1	1	1	0	1
GCA_030237975	4	0	36	0	4	28	26	3	4	33	0	3	4	4	3	30	0	19	23	3	22	2	0	0	1	18	24	37	37	30	0	0	0	39	21	27	28	13	20	12	23	16	0	4	4	36	3	0	0
GCA_030337545	1	1	1	1	1	1	1	1	1	1	1	1	1	1	1	1	1	1	1	1	1	1	1	1	1	1	1	1	1	1	1	1	1	1	1	1	1	1	1	1	1	1	1	1	1	1	1	1	1
GCA_030337555	1	1	1	1	1	1	1	1	1	1	1	1	1	1	1	1	1	1	1	1	1	1	1	1	1	1	1	1	1	1	1	1	1	1	1	1	1	1	1	1	1	1	1	1	1	1	1	1	1
GCA_030337585	1	1	1	1	1	1	1	1	1	1	1	1	1	1	1	1	1	1	1	1	1	1	1	1	1	1	1	1	1	1	1	1	1	1	1	1	1	1	1	1	1	1	1	1	1	1	1	1	1
GCA_030337615	1	1	1	1	1	1	1	1	1	1	1	1	1	1	1	1	1	1	1	1	1	1	1	1	1	1	1	1	1	1	1	1	1	1	1	1	1	1	1	1	1	1	1	1	1	1	1	1	1
GCA_030337645	1	1	1	1	1	1	1	1	1	1	1	1	1	1	1	1	1	1	1	1	1	1	1	1	1	1	1	1	1	1	1	1	1	1	1	1	1	1	1	1	1	1	1	1	1	1	1	1	1
GCA_030337655	1	1	1	1	1	1	1	1	1	1	1	1	1	1	1	1	1	1	1	1	1	1	1	1	1	1	1	1	1	1	1	1	1	1	1	1	1	1	1	1	1	1	1	1	1	1	1	1	1
GCA_030337665	1	1	1	1	1	1	1	1	1	1	1	1	1	1	1	1	1	1	1	1	1	1	1	1	1	1	1	1	1	1	1	1	1	1	1	1	1	1	1	1	1	1	1	1	1	1	1	1	1
GCA_030337675	1	1	1	1	1	1	1	1	1	1	1	1	1	1	1	1	1	1	1	1	1	1	1	1	1	1	1	1	1	1	1	1	1	1	1	1	1	1	1	1	1	1	1	1	1	1	1	1	1
GCA_030337725	1	1	1	1	1	1	1	1	1	1	1	1	1	1	1	1	1	1	1	1	1	1	1	1	1	1	1	1	1	1	1	1	1	1	1	1	1	1	1	1	1	1	1	1	1	1	1	1	1
GCA_030337745	1	1	1	1	1	1	1	1	1	1	1	1	1	1	1	1	1	1	1	1	1	1	1	1	1	1	1	1	1	1	1	1	1	1	1	1	1	1	1	1	1	1	1	1	1	1	1	1	1
GCA_030337765	1	1	1	1	1	1	1	1	1	1	1	1	1	1	1	1	1	1	1	1	1	1	1	1	1	1	1	1	1	1	1	1	1	1	1	1	1	1	1	1	1	1	1	1	1	1	1	1	1
GCA_030337775	1	1	1	1	1	1	1	1	1	1	1	1	1	1	1	1	1	1	1	1	1	1	1	1	1	1	1	1	1	1	1	1	1	1	1	1	1	1	1	1	1	1	1	1	1	1	1	1	1
GCA_030337785	1	1	1	1	1	1	1	1	1	1	1	1	1	1	1	1	1	1	1	1	1	1	1	1	1	1	1	1	1	1	1	1	1	1	1	1	1	1	1	1	1	1	1	1	1	1	1	1	1
GCA_030337795	1	1	1	1	1	1	1	1	1	1	1	1	1	1	1	1	1	1	1	1	1	1	1	1	1	1	1	1	1	1	1	1	1	1	1	1	1	1	1	1	1	1	1	1	1	1	1	1	1
GCA_030337845	1	1	1	1	1	1	1	1	1	1	1	1	1	1	1	1	1	1	1	1	1	1	1	1	1	1	1	1	1	1	1	1	1	1	1	1	1	1	1	1	1	1	1	1	1	1	1	1	1
GCA_030337865	1	1	1	1	1	1	1	1	1	1	1	1	1	1	1	1	1	1	1	1	1	1	1	1	1	1	1	1	1	1	1	1	1	1	1	1	1	1	1	1	1	1	1	1	1	1	1	1	1
GCA_030337885	1	1	1	1	1	1	1	1	1	1	1	1	1	1	1	1	1	1	1	1	1	1	1	1	1	1	1	1	1	1	1	1	1	1	1	1	1	1	1	1	1	1	1	1	1	1	1	1	1
GCA_030337895	1	1	1	1	1	1	1	1	1	1	1	1	1	1	1	1	1	1	1	1	1	1	1	1	1	1	1	1	1	1	1	1	1	1	1	1	1	1	1	1	1	1	1	1	1	1	1	1	1
GCA_030337905	1	1	1	1	1	1	1	1	1	1	1	1	1	1	1	1	1	1	1	1	1	1	1	1	1	1	1	1	1	1	1	1	1	1	1	1	1	1	1	1	1	1	1	1	1	1	1	1	1
GCA_030337945	1	1	1	1	1	1	1	1	1	1	1	1	1	1	1	1	1	1	1	1	1	1	1	1	1	1	1	1	1	1	1	1	1	1	1	1	1	1	1	1	1	1	1	1	1	1	1	1	1
GCA_030337965	1	1	1	1	1	1	1	1	1	1	1	1	1	1	1	1	1	1	1	1	1	1	1	1	1	1	1	1	1	1	1	1	1	1	1	1	1	1	1	1	1	1	1	1	1	1	1	1	1
GCA_030337975	1	1	1	1	1	1	1	1	1	1	1	1	1	1	1	1	1	1	1	1	1	1	1	1	1	1	1	1	1	1	1	1	1	1	1	1	1	1	1	1	1	1	1	1	1	1	1	1	1
GCA_030338005	1	1	1	1	1	1	1	1	1	1	1	1	1	1	1	1	1	1	1	1	1	1	1	1	1	1	1	1	1	1	1	1	1	1	1	1	1	1	1	1	1	1	1	1	1	1	1	1	1
GCA_030338015	1	1	1	1	1	1	1	1	1	1	1	1	1	1	1	1	1	1	1	1	1	1	1	1	1	1	1	1	1	1	1	1	1	1	1	1	1	1	1	1	1	1	1	1	1	1	1	1	1
GCA_030338025	1	1	1	1	1	1	1	1	1	1	1	1	1	1	1	1	1	1	1	1	1	1	1	1	1	1	1	1	1	1	1	1	1	1	1	1	1	1	1	1	1	1	1	1	1	1	1	1	1
GCA_030338065	1	1	1	1	1	1	1	1	1	1	1	1	1	1	1	1	1	1	1	1	1	1	1	1	1	1	1	1	1	1	1	1	1	1	1	1	1	1	1	1	1	1	1	1	1	1	1	1	1
GCA_030338075	1	1	1	1	1	1	1	1	1	1	1	1	1	1	1	1	1	1	1	1	1	1	1	1	1	1	1	1	1	1	1	1	1	1	1	1	1	1	1	1	1	1	1	1	1	1	1	1	1
GCA_030338085	1	1	1	1	1	1	1	1	1	1	1	1	1	1	1	1	1	1	1	1	1	1	1	1	1	1	1	1	1	1	1	1	1	1	1	1	1	1	1	1	1	1	1	1	1	1	1	1	1
GCA_030338125	1	1	1	1	1	1	1	1	1	1	1	1	1	1	1	1	1	1	1	1	1	1	1	1	1	1	1	1	1	1	1	1	1	1	1	1	1	1	1	1	1	1	1	1	1	1	1	1	1
GCA_030338135	1	1	1	1	1	1	1	1	1	1	1	1	1	1	1	1	1	1	1	1	1	1	1	1	1	1	1	1	1	1	1	1	1	1	1	1	1	1	1	1	1	1	1	1	1	1	1	1	1
GCA_030338165	1	1	1	1	1	1	1	1	1	1	1	1	1	1	1	1	1	1	1	1	1	1	1	1	1	1	1	1	1	1	1	1	1	1	1	1	1	1	1	1	1	1	1	1	1	1	1	1	1
GCA_030338185	1	1	1	1	1	1	1	1	1	1	1	1	1	1	1	1	1	1	1	1	1	1	1	1	1	1	1	1	1	1	1	1	1	1	1	1	1	1	1	1	1	1	1	1	1	1	1	1	1
GCA_030338195	1	1	1	1	1	1	1	1	1	1	1	1	1	1	1	1	1	1	1	1	1	1	1	1	1	1	1	1	1	1	1	1	1	1	1	1	1	1	1	1	1	1	1	1	1	1	1	1	1
GCA_030338205	1	1	1	1	1	1	1	1	1	1	1	1	1	1	1	1	1	1	1	1	1	1	1	1	1	1	1	1	1	1	1	1	1	1	1	1	1	1	1	1	1	1	1	1	1	1	1	1	1
GCA_030338245	1	1	1	1	1	1	1	1	1	1	1	1	1	1	1	1	1	1	1	1	1	1	1	1	1	1	1	1	1	1	1	1	1	1	1	1	1	1	1	1	1	1	1	1	1	1	1	1	1
GCA_030338265	1	1	1	1	1	1	1	1	1	1	1	1	1	1	1	1	1	1	1	1	1	1	1	1	1	1	1	1	1	1	1	1	1	1	1	1	1	1	1	1	1	1	1	1	1	1	1	1	1
GCA_030338285	1	1	1	1	1	1	1	1	1	1	1	1	1	1	1	1	1	1	1	1	1	1	1	1	1	1	1	1	1	1	1	1	1	1	1	1	1	1	1	1	1	1	1	1	1	1	1	1	1
GCA_030338295	1	1	1	1	1	1	1	1	1	1	1	1	1	1	1	1	1	1	1	1	1	1	1	1	1	1	1	1	1	1	1	1	1	1	1	1	1	1	1	1	1	1	1	1	1	1	1	1	1
GCA_030338315	1	1	1	1	1	1	1	1	1	1	1	1	1	1	1	1	1	1	1	1	1	1	1	1	1	1	1	1	1	1	1	1	1	1	1	1	1	1	1	1	1	1	1	1	1	1	1	1	1
GCA_030338335	1	1	1	1	1	1	1	1	1	1	1	1	1	1	1	1	1	1	1	1	1	1	1	1	1	1	1	1	1	1	1	1	1	1	1	1	1	1	1	1	1	1	1	1	1	1	1	1	1
GCA_030338345	1	1	1	1	1	1	1	1	1	1	1	1	1	1	1	1	1	1	1	1	1	1	1	1	1	1	1	1	1	1	1	1	1	1	1	1	1	1	1	1	1	1	1	1	1	1	1	1	1
GCA_030338385	1	1	1	1	1	1	1	1	1	1	1	1	1	1	1	1	1	1	1	1	1	1	1	1	1	1	1	1	1	1	1	1	1	1	1	1	1	1	1	1	1	1	1	1	1	1	1	1	1
GCA_030338395	1	1	1	1	1	1	1	1	1	1	1	1	1	1	1	1	1	1	1	1	1	1	1	1	1	1	1	1	1	1	1	1	1	1	1	1	1	1	1	1	1	1	1	1	1	1	1	1	1
GCA_030338405	1	1	1	1	1	1	1	1	1	1	1	1	1	1	1	1	1	1	1	1	1	1	1	1	1	1	1	1	1	1	1	1	1	1	1	1	1	1	1	1	1	1	1	1	1	1	1	1	1
GCA_030338445	1	1	1	1	1	1	1	1	1	1	1	1	1	1	1	1	1	1	1	1	1	1	1	1	1	1	1	1	1	1	1	1	1	1	1	1	1	1	1	1	1	1	1	1	1	1	1	1	1
GCA_030338465	1	1	1	1	1	1	1	1	1	1	1	1	1	1	1	1	1	1	1	1	1	1	1	1	1	1	1	1	1	1	1	1	1	1	1	1	1	1	1	1	1	1	1	1	1	1	1	1	1
GCA_030338485	1	1	1	1	1	1	1	1	1	1	1	1	1	1	1	1	1	1	1	1	1	1	1	1	1	1	1	1	1	1	1	1	1	1	1	1	1	1	1	1	1	1	1	1	1	1	1	1	1
GCA_030338495	1	1	1	1	1	1	1	1	1	1	1	1	1	1	1	1	1	1	1	1	1	1	1	1	1	1	1	1	1	1	1	1	1	1	1	1	1	1	1	1	1	1	1	1	1	1	1	1	1
GCA_030338515	1	1	1	1	1	1	1	1	1	1	1	1	1	1	1	1	1	1	1	1	1	1	1	1	1	1	1	1	1	1	1	1	1	1	1	1	1	1	1	1	1	1	1	1	1	1	1	1	1
GCA_030338545	1	1	1	1	1	1	1	1	1	1	1	1	1	1	1	1	1	1	1	1	1	1	1	1	1	1	1	1	1	1	1	1	1	1	1	1	1	1	1	1	1	1	1	1	1	1	1	1	1
GCA_030338555	1	1	1	1	1	1	1	1	1	1	1	1	1	1	1	1	1	1	1	1	1	1	1	1	1	1	1	1	1	1	1	1	1	1	1	1	1	1	1	1	1	1	1	1	1	1	1	1	1
GCA_030338585	1	1	1	1	1	1	1	1	1	1	1	1	1	1	1	1	1	1	1	1	1	1	1	1	1	1	1	1	1	1	1	1	1	1	1	1	1	1	1	1	1	1	1	1	1	0	1	1	1
GCA_030338595	1	1	1	1	1	1	1	1	1	1	1	1	1	1	1	1	1	1	1	1	1	1	1	1	1	1	1	1	1	1	1	1	1	1	1	1	1	1	1	1	1	1	1	1	1	1	1	1	1
GCA_030338625	1	1	1	1	1	1	1	1	1	1	1	1	1	1	1	1	1	1	1	1	1	1	1	1	1	1	1	1	1	1	1	1	1	1	1	1	1	1	1	1	1	1	1	1	1	1	1	1	1
GCA_030338635	1	1	1	1	1	1	1	1	1	1	1	1	1	1	1	1	1	1	1	1	1	1	1	1	1	1	1	1	1	1	1	1	1	1	1	1	1	1	1	1	1	1	1	1	1	1	1	1	1
GCA_030338645	1	1	1	1	1	1	1	1	1	1	1	1	1	1	1	1	1	1	1	1	1	1	1	1	1	1	1	1	1	1	1	1	1	1	1	1	1	1	1	1	1	1	1	1	1	1	1	1	1
GCA_030338655	1	1	1	1	1	1	1	1	1	1	1	1	1	1	1	1	1	1	1	1	1	1	1	1	1	1	1	1	1	1	1	1	1	1	1	1	1	1	1	1	1	1	1	1	1	1	1	1	1
GCA_030338675	1	1	1	1	1	1	1	1	1	1	1	1	1	1	1	1	1	1	1	1	1	1	1	1	1	1	1	1	1	1	1	1	1	1	1	1	1	1	1	1	1	1	1	1	1	1	1	1	1
GCA_030338725	1	1	1	1	1	1	1	1	1	1	1	1	1	1	1	1	1	1	1	1	1	1	1	1	1	1	1	1	1	1	1	1	1	1	1	1	1	1	1	1	1	1	1	1	1	1	1	1	1
GCA_030338745	1	1	1	1	1	1	1	1	1	1	1	1	1	1	1	1	1	1	1	1	1	1	1	1	1	1	1	1	1	1	1	1	1	1	1	1	1	1	1	1	1	1	1	1	1	1	1	1	1
GCA_030338755	1	1	1	1	1	1	1	1	1	1	1	1	1	1	1	1	1	1	1	1	1	1	1	1	1	1	1	1	1	1	1	1	1	1	1	1	1	1	1	1	1	1	1	1	1	1	1	1	1
GCA_030338765	1	1	1	1	1	1	1	1	1	1	1	1	1	1	1	1	1	1	1	1	1	1	1	1	1	1	1	1	1	1	1	1	1	1	1	1	1	1	1	1	1	1	1	1	1	1	1	1	1
GCA_030338795	1	1	1	1	1	1	1	1	1	1	1	1	1	1	1	1	1	1	1	1	1	1	1	1	1	1	1	1	1	1	1	1	1	1	1	1	1	1	1	1	1	1	1	1	1	1	1	1	1
GCA_030338825	1	1	1	1	1	1	1	1	1	1	1	1	1	1	1	1	1	1	1	1	1	1	1	1	1	1	1	1	1	1	1	1	1	1	1	1	1	1	1	1	1	1	1	1	1	1	1	1	1
GCA_030338845	1	1	1	1	1	1	1	1	1	1	1	1	1	1	1	1	1	1	1	1	1	1	1	1	1	1	1	1	1	1	1	1	1	1	1	1	1	1	1	1	1	1	1	1	1	1	1	1	1
GCA_030338855	1	1	1	0	1	1	1	1	1	1	1	1	1	1	1	1	1	1	1	1	1	1	1	1	1	1	1	1	1	1	1	1	1	1	1	1	1	1	1	1	1	1	1	1	1	1	1	1	1
GCA_030338875	1	1	1	1	1	1	1	1	1	1	1	1	1	1	1	1	1	1	1	1	1	1	1	1	1	1	1	1	1	1	1	1	1	1	1	1	1	1	1	1	1	1	1	1	1	1	1	1	1
GCA_030338905	1	1	1	1	1	1	1	1	1	1	1	1	1	1	1	1	1	1	1	1	1	1	1	1	1	1	1	1	1	1	1	1	1	1	1	1	1	1	1	1	1	1	1	1	1	1	1	1	1
GCA_030338925	1	1	1	1	1	1	1	1	1	1	1	1	1	1	1	1	1	1	1	1	1	1	1	1	1	1	1	1	1	1	1	1	1	1	1	1	1	1	1	1	1	1	1	1	1	1	1	1	1
GCA_030338945	1	1	1	1	1	1	1	1	1	1	1	1	1	1	1	1	1	1	1	1	1	1	1	1	1	1	1	1	1	1	1	1	1	1	1	1	1	1	1	1	1	1	1	1	1	1	1	1	1
GCA_030338955	1	1	1	1	1	1	1	1	1	1	1	1	1	1	1	1	1	1	1	1	1	1	1	1	1	1	1	1	1	1	1	1	1	1	1	1	1	1	1	1	1	1	1	1	1	1	1	1	1
GCA_030338985	1	1	1	1	1	1	1	1	1	1	1	1	1	1	1	1	1	1	1	1	1	1	1	1	1	1	1	1	1	1	1	1	1	1	1	1	1	1	1	1	1	1	1	1	1	1	1	1	1
GCA_030339005	1	1	1	1	1	1	1	1	1	1	1	1	1	1	1	1	1	1	1	1	1	1	1	1	1	1	1	1	1	1	1	1	1	1	1	1	1	1	1	1	1	1	1	1	1	1	1	1	1
GCA_030339015	1	1	1	1	1	1	1	1	1	1	1	1	1	1	1	1	1	1	1	1	1	1	1	1	1	1	1	1	1	1	1	1	1	1	1	1	1	1	1	1	1	1	1	1	1	1	1	1	1
GCA_030339045	1	1	1	1	1	1	1	1	1	1	1	1	1	1	1	1	1	1	1	1	1	1	1	1	1	1	1	1	1	1	1	1	1	1	1	1	1	1	1	1	1	1	1	1	1	1	1	1	1
GCA_030339075	1	1	1	1	1	1	1	1	1	1	1	1	1	1	1	1	1	1	1	1	1	1	1	1	1	1	1	1	1	1	1	1	1	1	1	1	1	1	1	1	1	1	1	1	1	1	1	1	1
GCA_030339105	1	1	1	1	1	1	1	1	1	1	1	1	1	1	1	1	1	1	1	1	1	1	1	1	1	1	1	1	1	1	1	1	1	1	1	1	1	1	1	1	1	1	1	1	1	1	1	1	1
GCA_030339125	1	1	1	1	1	1	1	1	1	1	1	1	1	1	1	1	1	1	1	1	1	1	1	1	1	1	1	1	1	1	1	1	1	1	1	1	1	1	1	1	1	1	1	1	1	1	1	1	1
GCA_030339165	1	1	1	1	1	1	1	1	1	1	1	1	1	1	1	1	1	1	1	1	1	1	1	1	1	1	1	1	1	1	1	1	1	1	1	1	1	1	1	1	1	1	1	1	1	1	1	1	1
GCA_030339185	1	1	1	1	1	1	1	1	1	1	1	1	1	1	1	1	1	1	1	1	1	1	1	1	1	1	1	1	1	1	1	1	1	1	1	1	1	1	1	1	1	1	1	1	1	1	1	1	1
GCA_030339205	1	1	1	1	1	1	1	1	1	1	1	1	1	1	1	1	1	1	1	1	1	1	1	1	1	1	1	1	1	1	1	1	1	1	1	1	1	1	1	1	1	1	1	1	1	1	1	1	1
GCA_030339215	1	1	1	1	1	1	1	1	1	1	1	1	1	1	1	1	1	1	1	1	1	1	1	1	1	1	1	1	1	1	1	1	1	1	1	1	1	1	1	1	1	1	1	1	1	1	1	1	1
GCA_030339235	1	1	1	1	1	1	1	1	1	1	1	1	1	1	1	1	1	1	1	1	1	1	1	1	1	1	1	1	1	1	1	1	1	1	1	1	1	1	1	1	1	1	1	1	1	1	1	1	1
GCA_030339265	1	1	1	1	1	1	1	1	1	1	1	1	1	1	1	1	1	1	1	1	1	1	1	1	1	1	1	1	1	1	1	1	1	1	1	1	1	1	1	1	1	1	1	1	1	1	1	1	1
GCA_030339275	1	1	1	1	1	1	1	1	1	1	1	1	1	1	1	1	1	1	1	1	1	1	1	1	1	1	1	1	1	1	1	1	1	1	1	1	1	1	1	1	1	1	1	1	1	1	1	1	1
GCA_030339305	1	1	1	6	1	1	1	1	1	1	1	1	1	1	1	1	1	1	1	1	1	1	1	1	1	1	1	1	1	1	1	1	1	1	1	1	1	1	1	1	1	1	1	1	1	1	1	1	1
GCA_030339315	1	1	1	1	1	1	1	1	1	1	1	1	1	1	1	1	1	1	1	1	1	1	1	1	1	1	1	1	1	1	1	1	1	1	1	1	1	1	1	1	1	1	1	1	1	1	1	1	1
GCA_030339345	1	1	1	1	1	1	1	1	1	1	1	1	1	1	1	1	1	1	1	1	1	1	1	1	1	1	1	1	1	1	1	1	1	1	1	1	1	1	1	1	1	1	1	1	1	1	1	1	1
GCA_030339355	1	1	1	1	1	1	1	1	1	1	1	1	1	1	1	1	1	1	1	1	1	1	1	1	1	1	1	1	1	1	1	1	1	1	1	1	1	1	1	1	1	1	1	1	1	1	1	1	1
GCA_030339385	1	1	1	1	1	1	1	1	1	1	1	1	1	1	1	1	1	1	1	1	1	1	1	1	1	1	1	1	1	1	1	1	1	1	1	1	1	1	1	1	1	1	1	1	1	1	1	1	1
GCA_030339395	1	1	1	1	1	1	1	1	1	1	1	1	1	1	1	1	1	1	1	1	1	1	1	1	1	1	1	1	1	1	1	1	1	1	1	1	1	1	1	1	1	1	1	1	1	1	1	1	1
GCA_030339425	1	1	1	1	1	1	1	1	1	1	1	1	1	1	1	1	1	1	1	1	1	1	1	1	1	1	1	1	1	1	1	1	1	1	1	1	1	1	1	1	1	1	1	1	1	1	1	1	1
GCA_030339445	1	1	1	1	1	1	1	1	1	1	1	1	1	1	1	1	1	1	1	1	1	1	1	1	1	1	1	1	1	1	1	1	1	1	1	1	1	1	1	1	1	1	1	1	1	1	1	1	1
GCA_030339455	1	1	1	1	1	1	1	1	1	1	1	1	1	1	1	1	1	1	1	1	1	1	1	1	1	1	1	1	1	1	1	1	1	1	1	1	1	1	1	1	1	1	1	1	1	1	1	1	1
GCA_030339485	1	1	1	1	1	1	1	1	1	1	1	1	1	1	1	1	1	1	1	1	1	1	1	1	1	1	1	1	1	1	1	1	1	1	1	1	1	1	1	1	1	1	1	1	1	1	1	1	1
GCA_030339495	1	1	1	1	1	1	1	1	1	1	1	1	1	1	1	1	1	1	1	1	1	1	1	1	1	1	1	1	1	1	1	1	1	1	1	1	1	1	1	1	1	1	1	1	1	1	1	1	1
GCA_030339515	1	1	1	6	1	1	1	1	1	1	1	1	1	1	1	1	1	1	1	1	1	1	1	1	1	1	1	1	1	1	1	1	1	1	1	1	1	1	1	1	1	1	1	1	1	1	1	1	1
GCA_030339545	1	1	1	1	1	1	1	1	1	1	1	1	1	1	1	1	1	1	1	1	1	1	1	1	1	1	1	1	1	1	1	1	1	1	1	1	1	1	1	1	1	1	1	1	1	1	1	1	1
GCA_030339555	1	1	1	1	1	1	1	1	1	1	1	1	1	1	1	1	1	1	1	1	1	1	1	1	1	1	1	1	1	1	1	1	1	1	1	1	1	1	1	1	1	1	1	1	1	1	1	1	1
GCA_030339565	1	1	1	6	1	1	1	1	1	1	1	1	1	1	1	1	1	1	1	1	1	1	1	1	1	1	1	1	1	1	1	1	1	1	1	1	1	1	1	1	1	1	1	1	1	1	1	1	1
GCA_030339585	1	1	1	1	1	1	1	1	1	1	1	1	1	1	1	1	1	1	1	1	1	1	1	1	1	1	1	1	1	1	1	1	1	1	1	1	1	1	1	1	1	1	1	1	1	1	1	1	1
GCA_030339595	1	1	1	1	1	1	1	1	1	1	1	1	1	1	1	1	1	1	1	1	1	1	1	1	1	1	1	1	1	1	1	1	1	1	1	1	1	1	1	1	1	1	1	1	1	1	1	1	1
GCA_030339645	1	1	1	1	1	1	1	1	1	1	1	1	1	1	1	1	1	1	1	1	1	1	1	1	1	1	1	1	1	1	1	1	1	1	1	1	1	1	1	1	1	1	1	1	1	1	1	1	1
GCA_030339665	1	1	1	1	1	1	1	1	1	1	1	1	1	1	1	1	1	1	1	1	1	1	1	1	1	1	1	1	1	1	1	1	1	1	1	1	1	1	1	1	1	1	1	1	1	1	1	1	1
GCA_030339685	1	1	1	1	1	1	1	1	1	1	1	1	1	1	1	1	1	1	1	1	1	1	1	1	1	1	1	1	1	1	1	1	1	1	1	1	1	1	1	1	1	1	1	1	1	1	1	1	1
GCA_030339695	1	1	1	1	1	1	1	1	1	1	1	1	1	1	1	1	1	1	1	1	1	1	1	1	1	1	1	1	1	1	1	1	1	1	1	1	1	1	1	1	1	1	1	1	1	1	1	1	1
GCA_030339715	1	1	1	1	1	1	1	1	1	1	1	1	1	1	1	1	1	1	1	1	1	1	1	1	1	1	1	1	1	1	1	1	1	1	1	1	1	1	1	1	1	1	1	1	1	1	1	1	1
GCA_030339745	1	1	1	1	1	1	1	1	1	1	1	1	1	1	1	1	1	1	1	1	1	1	1	1	1	1	1	1	1	1	1	1	1	1	1	1	1	1	1	1	1	1	1	1	1	1	1	1	1
GCA_030339765	1	1	1	1	1	1	1	1	1	1	1	1	1	1	1	1	1	1	1	1	1	1	1	1	1	1	1	1	1	1	1	1	1	1	1	1	1	1	1	1	1	1	1	1	1	1	1	1	1
GCA_030339775	1	1	1	1	1	1	1	1	1	1	1	1	1	1	1	1	1	1	1	1	1	1	1	1	1	1	1	1	1	1	1	1	1	1	1	1	1	1	1	1	1	1	1	1	1	1	1	1	1
GCA_030339785	1	1	1	0	1	1	1	1	1	1	1	1	1	1	1	1	1	1	1	1	1	1	1	1	1	1	1	1	1	1	1	1	1	1	1	1	1	1	1	1	1	1	1	1	1	1	1	1	1
GCA_030339825	1	1	1	6	1	1	1	1	1	1	1	1	1	1	1	1	1	1	1	1	1	1	1	1	1	1	1	1	1	1	1	1	1	1	1	1	1	1	1	1	1	1	1	1	1	1	1	1	1
GCA_030339835	1	1	1	1	1	1	1	1	1	1	1	1	1	1	1	1	1	1	1	1	1	1	1	1	1	1	1	1	1	1	1	1	1	1	1	1	1	1	1	1	1	1	1	1	1	1	1	1	1
GCA_030339865	1	1	1	6	1	1	1	1	1	1	1	1	1	1	1	1	1	1	1	1	1	1	1	1	1	1	1	1	1	1	1	1	1	1	1	1	1	1	1	1	1	1	1	1	1	1	1	1	1
GCA_030339875	1	1	1	1	1	1	1	1	1	1	1	1	1	1	1	1	1	1	1	1	1	1	1	1	1	1	1	1	1	1	1	1	1	1	1	1	1	1	1	1	1	1	1	1	1	1	1	1	1
GCA_030339885	1	1	1	1	1	1	1	1	1	1	1	1	1	1	1	1	1	1	1	1	1	1	1	1	1	1	1	1	1	1	1	1	1	1	1	1	1	1	1	1	1	1	1	1	1	1	1	1	1
GCA_030339925	1	1	1	6	1	1	1	1	1	1	1	1	1	1	1	1	1	1	1	1	1	1	1	1	1	1	1	1	1	1	1	1	1	1	1	1	1	1	1	1	1	1	1	1	1	1	1	1	1
GCA_032554135	1	6	3	1	1	1	1	1	9	1	1	1	1	1	1	5	1	1	1	1	1	1	7	1	1	1	1	1	6	1	5	1	1	1	1	1	1	1	1	1	1	1	1	1	1	4	1	1	7
GCA_032558955	3	7	2	4	3	4	3	2	2	2	2	5	3	3	5	2	4	2	3	4	3	3	2	2	1	3	3	2	2	3	6	2	3	2	3	3	3	1	3	2	3	3	3	3	3	2	5	2	5
GCA_032561955	6	1	3	1	1	7	1	1	1	1	1	1	7	1	1	1	1	1	1	1	1	1	1	1	1	1	1	4	1	1	5	1	0	1	1	1	1	3	1	1	1	1	1	1	1	1	1	1	1
GCA_032594145	1	1	3	1	1	1	1	6	1	1	6	1	1	1	1	1	1	1	1	1	1	1	1	5	1	1	1	5	1	1	5	0	1	1	1	1	1	1	1	1	1	1	1	1	1	1	1	1	1
GCA_034428335	1	0	0	1	1	1	1	1	7	1	7	1	1	1	1	1	6	1	1	1	1	1	5	1	1	0	5	6	7	2	27	1	7	1	0	1	1	1	1	1	1	1	1	1	1	1	0	0	1
GCA_035332765	7	50	6	3	4	28	26	4	3	3	3	8	4	4	3	30	27	4	23	3	22	2	8	6	1	18	6	37	37	30	27	4	30	39	21	27	28	13	20	12	23	16	24	4	4	0	0	8	2
GCA_905194935	3	8	2	4	3	4	3	2	2	2	2	5	3	3	5	2	4	2	3	4	3	3	2	2	1	3	3	2	2	5	27	2	3	2	3	3	3	1	3	2	3	3	3	3	3	2	5	2	8
GCA_905371895	8	9	7	7	6	8	6	4	10	3	3	0	8	6	7	0	7	4	6	6	5	6	0	6	1	1	6	0	8	6	7	4	4	5	4	5	4	2	5	2	4	5	6	6	5	0	4	9	5
GCA_949493175	4	3	4	3	4	5	4	4	3	3	3	4	5	4	4	3	3	19	4	2	4	4	4	3	1	4	24	37	3	2	27	4	4	5	4	27	28	13	20	12	23	16	24	4	4	36	4	4	3
GCA_958412305	9	10	8	4	7	9	26	7	11	7	8	9	9	7	8	6	8	19	7	7	6	3	9	7	2	5	7	7	9	7	7	7	0	7	8	6	5	2	3	2	3	3	3	3	0	5	7	10	9
GCA_959021285	10	11	9	8	8	10	7	8	12	8	9	10	10	8	9	7	9	5	3	8	7	7	10	8	1	3	8	3	10	8	8	8	5	4	5	7	6	4	6	2	5	6	7	7	6	6	4	11	4
GCA_959028405	1	1	3	1	1	1	1	1	1	1	1	6	1	1	1	1	1	1	1	1	1	1	3	1	1	1	1	1	1	2	27	1	1	1	1	1	1	1	1	1	1	1	1	1	1	1	1	1	1
GCA_959607195	4	0	36	3	4	28	26	3	4	33	39	0	0	4	3	30	27	19	23	3	22	2	30	31	1	18	24	37	37	30	27	5	30	39	21	27	28	13	20	12	23	16	24	4	4	36	3	5	2
GCA_963512995	0	1	0	1	9	1	0	0	0	1	1	1	1	1	1	1	1	0	0	1	1	1	1	0	0	0	1	8	0	0	5	1	1	1	1	8	1	1	0	1	6	1	1	0	0	1	0	1	0
GCA_963519185	4	3	4	3	4	5	4	4	3	3	3	4	5	4	4	3	3	19	4	2	4	4	4	3	1	4	24	37	3	2	27	4	4	5	4	27	28	13	20	12	23	16	24	4	4	36	4	4	3
GCA_963545315	8	0	10	7	6	11	8	4	13	9	3	11	11	6	10	8	10	4	6	6	5	6	11	6	1	1	6	9	11	6	7	4	4	5	4	9	4	2	5	2	4	5	8	8	5	7	4	4	7
GCF_000011045	4	3	4	3	4	5	4	4	3	3	3	4	5	4	4	3	3	19	4	2	4	4	4	3	1	4	24	37	3	2	27	4	4	5	4	27	28	13	20	12	23	16	24	4	4	36	4	4	3
GCF_000026505	4	3	4	3	4	5	4	4	3	3	3	4	5	4	4	3	3	19	4	2	4	4	4	3	1	4	24	37	3	2	27	4	4	5	4	27	28	13	20	12	23	16	24	4	4	36	4	4	3
GCF_000026525	1	1	11	0	1	1	1	1	1	1	1	1	1	1	1	1	1	1	1	1	1	1	1	1	1	1	1	1	1	9	5	1	1	1	1	1	1	1	1	1	1	1	1	1	1	1	1	12	1
GCF_000160175	1	1	3	1	1	1	1	1	1	1	1	1	1	1	1	1	1	1	1	1	1	1	1	1	1	1	1	1	1	1	5	1	1	1	1	1	1	1	1	1	1	1	1	1	1	1	1	1	1
GCF_000173255	4	50	36	3	4	28	26	3	4	33	39	3	4	4	3	30	27	19	23	3	22	2	30	31	1	18	24	37	37	30	27	5	30	39	21	27	28	13	20	12	23	16	24	4	4	36	3	5	2
GCF_000195375	11	0	0	8	10	0	9	0	0	10	10	3	0	9	11	0	0	0	0	0	8	0	0	0	1	0	0	0	0	0	0	0	0	0	0	10	7	0	0	3	7	7	0	0	0	0	8	0	0
GCF_000226235	1	1	1	1	1	1	1	1	1	1	1	1	1	0	1	1	1	1	1	1	1	1	1	1	1	1	1	1	1	1	1	1	1	1	1	0	1	1	1	1	1	1	1	1	1	1	1	1	1
GCF_000233755	1	1	3	1	1	12	1	1	1	1	1	1	1	1	1	1	1	1	1	1	1	1	1	1	1	1	1	1	1	1	5	1	8	1	1	1	1	1	1	1	1	1	1	1	1	1	1	1	1
GCF_000235785	2	12	12	2	2	2	2	2	14	11	2	2	2	2	2	30	2	5	2	9	2	2	12	9	1	2	2	10	12	10	7	2	2	8	2	2	2	2	7	1	8	2	2	2	2	8	2	13	2
GCF_000235865	2	13	12	2	2	2	2	2	2	11	2	2	2	2	2	30	2	5	2	9	2	2	12	9	1	2	2	10	12	10	7	2	2	8	2	2	2	2	8	1	8	2	2	2	2	8	2	13	2
GCF_000311945	12	14	13	4	11	13	10	9	15	12	11	12	12	4	12	9	11	5	3	10	9	2	13	10	1	6	9	11	13	30	7	9	9	9	9	11	8	2	20	12	23	16	24	9	2	9	9	14	10
GCF_000311965	12	14	13	4	11	13	10	9	15	12	11	12	12	4	12	9	11	5	3	10	9	2	13	10	1	6	9	11	13	30	7	9	9	9	9	11	8	2	20	12	23	16	24	9	2	9	9	14	10
GCF_000414365	1	1	3	1	1	1	1	1	1	1	12	1	1	1	1	1	1	1	1	1	1	1	1	1	1	1	1	0	14	1	5	1	1	1	1	1	1	1	1	1	1	1	1	1	1	1	1	1	11
GCF_000418475	2	15	12	2	2	2	2	2	2	11	2	2	2	2	2	30	2	5	2	9	2	2	12	9	1	2	2	10	12	10	7	2	2	8	2	2	2	2	8	1	8	2	2	2	2	8	2	13	2
GCF_000418495	1	1	1	1	1	1	1	1	1	1	1	1	1	1	1	1	1	1	1	1	1	1	1	1	1	1	1	1	1	1	1	1	1	1	1	1	1	1	1	1	1	1	1	1	1	1	1	1	1
GCF_000466865	1	0	0	1	0	1	1	1	1	1	1	1	1	1	1	1	1	1	8	0	10	0	14	1	1	1	1	5	15	1	5	1	1	1	1	1	1	1	1	1	6	1	1	1	1	0	1	1	1
GCF_000508405	11	16	14	8	12	14	9	10	16	10	13	3	13	10	11	10	9	6	0	11	8	8	15	11	1	7	10	12	16	11	9	10	10	10	10	10	7	4	9	3	7	7	9	10	7	10	8	15	12
GCF_000615245	1	1	0	1	1	1	1	1	1	1	0	1	1	1	1	0	1	1	1	0	1	1	1	0	1	1	1	1	1	1	1	1	11	1	1	0	1	1	1	1	1	1	1	1	1	1	1	1	1
GCF_000699985	1	1	3	1	1	1	1	1	1	1	1	1	1	1	1	1	12	1	1	1	1	1	1	1	1	1	1	1	1	2	27	1	1	1	1	1	1	1	1	1	1	1	1	1	1	1	1	1	1
GCF_000712495	7	50	36	3	4	28	26	4	3	3	14	13	4	4	3	11	27	4	23	3	22	2	30	6	1	18	6	37	37	12	5	4	30	39	21	27	28	5	20	12	23	16	24	4	4	7	3	8	2
GCF_000712505	4	3	4	3	4	5	4	4	3	3	3	4	5	4	4	3	3	19	4	2	4	4	4	3	1	4	24	37	3	2	27	4	4	5	4	27	28	13	20	12	23	16	24	4	4	36	4	4	3
GCF_000712515	4	3	4	3	4	5	4	4	3	3	3	4	5	4	4	3	3	19	4	2	4	4	4	3	1	4	24	37	3	2	27	4	4	5	4	27	28	13	20	12	23	16	24	4	4	36	4	4	3
GCF_000735255	0	17	0	2	2	15	11	11	17	13	15	2	14	2	2	12	0	0	0	0	11	9	16	12	1	8	11	13	17	13	10	11	12	11	11	2	2	2	10	4	9	8	10	11	8	11	10	0	13
GCF_000743075	4	18	15	3	4	16	26	2	2	14	16	3	4	4	3	13	13	19	9	3	22	2	30	31	1	18	24	14	37	14	11	5	13	12	12	27	28	13	20	12	23	16	24	4	4	36	2	16	14
GCF_000784375	0	19	16	9	13	17	12	12	18	15	17	14	0	11	13	14	14	7	10	12	12	8	17	13	1	9	12	37	18	15	12	12	14	13	13	12	9	13	11	5	10	9	11	12	9	12	11	17	15
GCF_000784395	0	19	16	9	13	17	12	12	18	15	17	14	0	11	13	14	14	7	10	12	12	8	17	13	1	9	12	37	18	15	12	12	14	13	13	12	9	13	11	5	10	9	11	12	9	12	11	17	15
GCF_000784405	12	20	17	10	14	17	13	13	19	12	18	15	15	12	14	15	15	8	11	13	13	8	18	10	1	10	9	15	19	16	12	13	15	14	12	13	10	13	12	5	10	9	11	12	9	13	12	18	16
GCF_000801045	3	21	2	11	3	4	3	2	0	2	2	5	3	3	5	0	4	2	3	4	3	3	2	2	1	3	3	16	2	17	2	2	3	2	3	3	3	1	3	2	3	3	3	3	3	2	5	2	17
GCF_000814485	1	0	3	1	1	7	1	1	1	1	1	1	7	1	1	1	1	1	1	1	1	1	1	1	1	1	1	4	1	1	5	1	1	1	1	1	1	3	1	1	1	1	1	1	1	1	1	1	1
GCF_000932035	2	0	12	12	2	2	2	2	14	11	2	2	2	2	2	30	2	5	2	9	2	2	12	9	1	2	2	10	12	10	7	2	2	8	2	2	2	2	7	1	8	2	2	2	2	8	2	13	2
GCF_001005625	1	1	3	1	15	1	1	1	1	1	1	1	1	1	1	16	16	1	1	1	1	1	1	1	1	1	1	17	1	6	7	1	1	1	1	1	1	1	1	1	1	1	1	1	1	1	1	1	1
GCF_001043995	1	22	1	1	1	0	0	1	0	1	1	0	1	1	1	0	1	1	12	1	1	1	0	1	1	1	1	0	1	1	1	1	1	1	1	1	1	1	1	1	1	1	0	0	1	1	1	0	0
GCF_001044015	4	0	4	3	4	5	0	4	3	3	3	4	5	4	4	0	3	19	4	2	0	4	4	3	1	4	24	0	0	2	27	4	4	5	0	27	28	13	20	12	23	16	24	0	4	36	4	4	3
GCF_001044025	0	23	18	13	16	18	14	14	20	16	19	16	16	13	15	17	0	9	13	14	14	9	19	14	3	11	13	18	12	18	12	14	16	15	14	14	11	6	13	6	11	10	12	0	10	14	13	19	18
GCF_001044075	0	0	19	14	2	15	11	15	21	13	15	1	1	1	0	18	17	10	14	15	11	9	0	12	1	0	0	19	20	14	11	15	12	11	11	1	12	2	1	1	0	0	13	13	1	15	10	20	14
GCF_001044405	1	1	3	1	1	7	1	1	1	1	1	1	7	1	1	1	1	1	1	1	1	1	1	1	1	1	1	4	1	1	13	1	17	1	0	1	1	3	1	1	1	1	1	1	1	1	1	1	1
GCF_001044415	4	3	4	3	4	5	4	4	3	3	3	4	5	4	4	3	3	19	4	2	4	4	4	3	1	4	24	37	3	2	27	4	4	5	4	27	28	13	20	12	23	16	24	4	4	36	4	4	3
GCF_001062885	7	50	36	3	4	28	26	4	3	3	3	3	4	14	3	30	27	4	23	3	22	2	30	6	1	18	6	37	37	30	27	4	30	39	21	27	28	13	20	12	23	16	24	4	4	7	3	8	2
GCF_001062955	4	50	36	3	4	28	26	3	4	33	39	3	4	4	3	30	27	19	23	26	22	2	30	31	1	18	24	37	37	30	27	5	30	39	21	27	28	13	20	12	23	16	24	4	4	36	3	5	2
GCF_001063655	1	1	3	1	1	1	1	1	1	1	1	1	1	1	1	1	1	1	15	1	1	1	1	1	1	1	1	8	1	1	5	1	0	1	1	8	1	1	1	1	6	1	1	1	1	1	1	1	1
GCF_001064515	3	24	2	4	3	4	3	2	6	2	2	5	3	3	5	2	4	2	3	4	3	3	2	2	1	3	3	2	2	3	6	2	18	2	3	3	3	1	3	2	3	3	3	3	3	2	5	2	5
GCF_001064785	4	50	36	3	4	28	26	3	4	33	39	3	0	4	3	30	27	19	23	26	22	2	30	31	1	18	24	37	37	30	27	0	30	39	21	27	28	13	20	12	23	16	24	4	4	36	3	5	2
GCF_001065365	1	1	3	1	17	1	1	1	1	1	1	1	1	1	1	1	1	1	1	1	1	1	1	1	1	1	1	8	1	1	5	1	1	1	1	8	1	1	1	1	6	1	1	1	1	1	1	1	1
GCF_001066715	1	1	3	1	1	1	1	1	1	1	1	1	1	1	1	1	1	1	1	1	1	1	1	1	1	1	1	8	1	1	5	1	0	1	1	8	1	1	1	1	6	1	1	1	1	1	1	1	1
GCF_001066975	12	25	13	4	11	13	10	9	15	12	11	12	12	4	12	9	11	5	3	10	9	2	13	10	1	6	9	11	13	30	7	9	9	9	9	11	8	2	20	12	23	16	24	9	2	9	9	14	10
GCF_001067025	12	25	13	4	11	13	10	9	15	12	11	12	12	4	12	9	11	5	3	10	9	2	13	10	1	6	9	11	13	30	7	9	9	9	9	11	8	2	20	12	23	16	24	9	2	9	9	14	10
GCF_001067215	1	1	3	1	1	1	1	1	1	1	1	1	1	1	1	1	1	1	1	1	1	1	1	1	1	1	1	8	1	1	5	1	1	1	1	8	1	1	1	1	6	1	1	1	1	1	1	1	1
GCF_001067335	3	24	2	4	3	4	3	2	6	2	2	5	3	3	16	2	4	2	3	4	3	3	2	15	1	3	3	2	2	3	6	2	3	2	3	3	3	1	3	2	3	3	3	3	3	2	5	2	5
GCF_001067625	3	24	2	4	3	4	15	2	6	2	2	5	3	3	5	2	4	2	3	4	3	3	2	2	1	3	3	2	2	3	6	2	3	2	3	15	3	1	3	2	3	3	3	3	3	2	5	2	5
GCF_001067885	1	1	3	1	1	1	1	1	1	1	1	6	1	1	1	1	1	1	1	1	1	1	3	1	1	1	1	1	1	2	27	1	1	1	1	1	1	1	1	1	1	1	1	1	1	1	1	1	1
GCF_001068015	4	16	20	3	4	19	26	3	22	17	20	17	5	4	4	3	3	19	16	2	4	4	4	16	1	2	24	20	21	2	14	5	19	8	2	27	28	13	20	12	23	16	24	4	4	36	3	8	19
GCF_001068045	1	1	3	1	1	1	1	1	1	1	1	1	1	1	1	1	1	1	1	1	1	1	1	1	1	1	1	8	1	1	5	1	1	1	1	8	1	1	1	1	6	1	1	1	1	1	1	1	1
GCF_001068195	1	1	3	1	1	1	1	1	1	1	1	1	1	1	1	1	1	1	1	1	1	1	1	1	1	1	1	8	1	1	5	1	1	1	1	8	1	1	1	1	6	1	1	1	1	1	1	1	1
GCF_001068215	0	26	12	2	2	15	11	16	17	13	15	2	14	2	2	12	18	10	14	15	11	9	16	12	1	8	11	13	17	13	10	11	12	11	11	2	2	2	10	4	9	8	10	11	8	11	10	21	13
GCF_001368735	1	27	3	1	1	1	1	1	1	1	1	1	1	1	1	1	1	1	1	1	1	1	1	17	1	0	1	21	1	18	12	16	1	1	1	1	1	1	1	1	1	1	1	1	11	1	1	1	1
GCF_001435405	1	1	1	1	1	1	1	1	1	1	1	1	1	1	1	1	1	1	1	1	1	1	1	1	1	1	1	1	1	1	1	1	0	1	1	1	1	1	1	1	1	1	1	1	1	1	1	1	1
GCF_001590655	1	1	1	1	1	1	1	1	1	1	1	1	1	1	1	1	1	1	1	1	1	1	1	1	1	1	1	1	1	1	1	1	1	1	1	1	1	1	1	1	1	1	1	1	1	1	1	1	1
GCF_001645615	1	28	3	1	1	7	1	1	1	1	21	1	7	1	1	1	1	1	1	1	1	1	1	1	1	1	1	4	1	1	5	1	1	1	1	1	1	3	1	1	1	1	14	1	1	1	1	1	1
GCF_001656535	4	3	4	3	4	5	4	4	3	3	3	4	5	4	4	3	3	19	4	2	4	4	4	3	1	4	24	37	3	2	27	4	4	5	4	27	28	13	20	12	23	16	24	4	4	36	4	4	3
GCF_001656545	4	3	4	3	4	5	4	4	0	3	3	4	5	4	4	3	3	19	4	2	4	4	4	3	1	4	24	37	3	2	27	4	4	5	4	27	28	13	20	12	23	16	24	4	4	36	4	4	3
GCF_001656575	1	0	3	1	1	1	1	1	1	1	1	1	1	1	1	1	1	1	1	1	1	1	1	1	1	0	1	21	1	18	12	1	1	1	1	1	1	7	1	1	1	1	1	1	1	1	1	1	1
GCF_001656585	8	0	7	7	6	8	8	17	23	3	3	11	11	6	7	19	10	4	6	6	5	6	11	6	1	1	6	9	8	0	7	4	4	5	4	5	4	2	5	2	4	5	0	6	5	7	4	4	5
GCF_001656605	1	1	3	15	1	1	1	1	1	1	1	1	1	1	1	0	1	1	1	1	1	1	1	1	1	0	1	1	1	9	5	1	1	1	1	1	1	1	1	1	1	1	1	1	1	1	1	12	1
GCF_001656635	1	29	3	1	1	1	1	1	1	1	22	1	1	1	1	1	1	1	1	1	1	1	1	1	1	1	1	5	1	13	7	1	1	1	1	1	1	1	1	1	1	1	1	1	1	1	1	1	20
GCF_001656655	0	30	21	16	18	15	11	16	17	13	15	18	17	15	17	18	18	11	14	15	11	9	16	12	1	12	11	13	20	14	11	11	12	11	11	0	13	2	10	4	9	8	10	11	12	11	10	20	14
GCF_001656675	1	1	3	1	1	1	1	1	1	1	22	1	1	1	1	1	1	1	1	1	1	1	1	1	1	1	1	5	1	13	7	1	1	1	1	1	14	1	1	1	1	1	1	1	1	1	1	1	20
GCF_001656685	3	7	2	4	3	4	3	2	2	2	2	5	3	3	5	2	4	2	3	4	3	3	2	2	1	3	3	2	22	3	6	2	3	16	3	3	3	1	3	2	3	3	3	3	3	2	5	2	5
GCF_001656715	1	1	1	1	1	1	1	1	1	1	1	1	1	1	1	1	1	1	1	1	1	1	1	1	1	1	1	1	1	1	1	1	1	1	1	1	1	1	1	1	1	1	1	1	1	1	1	0	1
GCF_001656735	13	31	2	4	3	4	3	2	2	18	2	5	3	3	5	2	19	2	3	4	3	3	2	2	1	3	3	2	2	3	6	2	3	2	3	3	3	1	3	2	3	3	3	3	3	2	5	2	5
GCF_001656755	4	3	4	3	4	5	4	4	3	3	3	4	5	4	4	0	3	19	4	0	4	4	0	3	1	4	24	0	3	2	27	4	4	0	4	27	28	13	20	12	0	16	24	4	4	36	4	4	3
GCF_001656765	3	24	2	11	3	4	3	2	2	2	2	5	3	3	5	2	4	2	3	4	3	3	2	2	1	3	3	2	2	17	2	2	3	2	3	3	3	1	3	2	3	3	3	3	3	2	5	2	17
GCF_001656785	4	3	4	17	19	5	4	4	3	3	3	4	5	4	4	3	3	19	4	2	4	4	4	3	1	4	24	37	3	2	27	4	4	5	4	27	28	13	20	12	23	16	24	4	4	36	4	4	3
GCF_001656815	4	3	4	3	4	5	4	4	3	3	3	4	5	4	4	3	3	19	4	2	4	4	4	3	1	4	24	37	3	2	27	4	4	5	4	27	28	13	20	12	23	16	24	4	4	36	4	4	3
GCF_001656835	4	32	36	3	20	20	16	3	22	19	39	3	13	16	18	16	16	19	17	2	4	4	4	18	1	4	14	22	23	19	12	0	4	5	4	16	15	13	14	12	23	16	15	4	4	16	14	22	13
GCF_001656845	0	23	18	13	16	18	14	14	20	16	19	16	16	13	15	17	0	9	13	14	14	9	19	14	3	11	13	18	12	18	12	14	16	15	14	14	11	6	13	6	11	10	12	0	10	14	13	19	18
GCF_001656875	4	32	36	3	20	20	16	3	22	19	39	3	13	16	18	16	16	19	17	2	4	4	0	18	1	4	14	22	23	19	12	0	4	5	4	17	15	13	14	12	23	16	15	4	4	16	14	22	13
GCF_001656895	1	1	3	1	1	1	1	1	1	1	22	1	1	1	1	1	1	1	1	1	1	1	1	1	1	1	1	5	1	13	7	1	1	1	0	1	1	1	1	1	1	1	1	1	1	1	1	1	20
GCF_001656915	4	0	36	3	20	19	26	3	22	19	23	3	13	16	18	20	16	19	2	9	2	2	12	18	1	4	14	22	0	19	12	5	4	5	4	16	15	13	20	12	23	16	15	4	4	16	14	0	13
GCF_001656925	7	50	36	3	4	28	26	4	0	3	3	3	4	4	3	30	27	4	23	3	22	2	30	6	4	18	6	37	37	30	27	17	30	17	21	27	16	13	20	12	23	16	24	4	4	7	3	8	2
GCF_001656945	8	9	22	7	6	8	8	4	3	3	3	11	11	6	7	19	10	4	6	16	5	10	20	6	1	1	6	9	8	6	7	4	4	18	4	18	4	2	0	2	4	5	8	6	5	7	4	23	5
GCF_001656975	1	33	3	15	1	1	1	1	1	1	1	1	1	1	1	1	1	1	1	1	1	1	1	1	1	1	1	1	1	0	5	1	1	1	1	1	1	1	1	1	1	1	1	1	1	1	1	12	1
GCF_001656995	1	1	1	1	1	1	1	1	1	1	1	1	1	1	1	1	1	1	1	1	1	1	1	1	1	1	1	1	1	1	1	1	1	1	1	1	1	1	1	1	1	1	1	1	1	1	1	1	1
GCF_001657005	1	1	3	1	1	1	0	1	1	1	1	1	1	1	1	1	1	1	8	1	1	1	21	1	1	1	1	5	1	1	5	1	1	0	1	1	1	1	1	1	6	1	1	1	1	1	1	1	1
GCF_001657025	4	3	4	3	4	5	4	4	3	3	3	4	5	4	4	3	3	19	4	2	4	4	4	3	1	4	24	37	3	2	27	4	4	5	4	27	28	13	20	12	23	16	24	4	4	36	4	4	21
GCF_001657055	4	3	4	3	4	5	4	4	3	3	3	4	5	4	4	3	3	19	4	2	4	4	4	3	1	4	24	37	3	2	27	4	4	5	4	27	28	13	20	12	23	16	24	4	4	36	4	4	3
GCF_001657075	4	3	4	3	4	5	4	4	3	3	3	4	5	4	4	3	3	19	4	0	4	4	4	3	1	4	24	37	3	2	27	4	4	5	4	27	28	13	20	12	23	16	24	4	4	36	4	4	0
GCF_001657085	4	3	4	3	4	5	4	4	3	3	3	4	5	4	4	3	3	19	4	2	4	4	4	3	1	4	24	37	3	2	27	4	4	5	4	27	28	13	20	12	23	16	24	4	4	36	4	4	3
GCF_001657115	4	3	4	3	4	5	4	4	3	3	3	4	5	4	4	3	3	19	4	2	4	4	4	3	1	4	24	37	3	2	27	4	4	5	4	27	28	13	20	12	23	16	24	4	4	36	4	4	3
GCF_001657135	7	50	36	3	4	28	26	4	3	3	3	3	4	4	3	30	27	4	23	3	22	2	30	6	1	18	6	37	37	30	27	4	30	39	21	27	28	13	20	12	23	16	24	4	4	7	3	8	2
GCF_001657155	1	1	1	1	1	1	1	1	1	1	1	1	1	1	1	1	1	1	1	1	1	1	1	1	1	1	1	1	1	1	1	1	1	1	1	1	1	1	1	1	1	1	1	1	1	1	1	1	1
GCF_001657165	2	15	12	2	2	2	2	2	14	11	2	2	2	2	2	30	2	5	2	9	2	2	12	9	1	2	2	10	12	10	7	2	2	8	2	2	2	2	7	1	8	2	2	2	2	8	2	13	2
GCF_001657195	3	8	2	4	3	15	11	2	0	2	2	5	18	3	5	2	4	2	3	4	15	3	2	2	1	3	3	2	24	20	15	2	3	2	3	3	3	1	3	2	3	3	3	3	3	17	5	2	5
GCF_001657205	1	1	1	1	1	1	1	1	1	1	1	1	1	1	1	1	1	1	1	1	1	1	1	1	1	1	1	1	1	1	16	1	1	1	1	1	1	1	1	1	12	1	1	1	1	1	1	1	1
GCF_001657235	1	1	3	0	1	1	1	1	0	1	1	1	1	1	1	0	1	1	1	0	1	1	1	1	0	1	1	1	0	9	5	0	1	0	1	1	1	1	0	1	1	1	1	1	1	1	1	0	1
GCF_001657255	1	0	3	1	1	1	0	1	7	1	1	1	1	1	1	0	1	1	0	1	1	1	0	1	1	0	1	1	4	0	27	1	1	0	1	1	1	1	1	1	1	1	1	1	1	1	1	1	1
GCF_001721925	4	3	4	3	4	5	4	4	3	3	3	4	5	4	0	3	3	19	4	2	4	4	4	3	1	4	24	37	0	0	27	4	4	19	4	27	28	13	20	12	23	16	24	4	4	36	0	4	3
GCF_001756565	4	3	4	3	4	5	4	4	3	3	3	4	5	4	4	3	3	19	4	2	4	4	4	3	1	4	24	37	3	2	27	4	4	5	4	27	28	13	20	12	23	16	24	4	4	0	4	4	3
GCF_001831215	1	1	1	1	1	1	1	1	1	1	1	1	1	1	1	1	1	1	1	1	1	1	1	1	1	1	1	1	1	1	1	1	1	1	1	1	1	1	1	1	1	1	1	1	1	1	1	1	1
GCF_001831225	1	6	3	1	1	7	1	1	1	1	1	1	7	1	1	1	1	1	1	1	1	1	1	1	1	1	1	4	25	1	5	1	0	1	1	1	1	3	1	1	1	1	1	1	1	1	1	1	1
GCF_001831235	2	15	12	2	2	2	2	2	2	11	2	2	2	2	2	30	2	5	2	9	2	2	12	9	1	2	2	10	12	10	7	18	0	8	2	2	2	2	8	1	8	2	2	2	2	8	2	13	2
GCF_001831275	1	1	1	1	1	1	1	1	1	1	1	1	1	1	1	1	1	1	1	1	1	1	1	1	1	1	1	1	1	1	16	1	1	1	1	0	1	1	1	0	12	1	1	1	1	1	1	1	1
GCF_001981725	4	3	4	3	4	5	4	4	3	3	3	4	5	4	4	3	3	19	4	2	4	4	4	3	1	4	24	37	3	2	27	4	4	5	4	27	28	13	20	12	23	16	24	4	4	36	4	4	3
GCF_001982425	3	24	2	4	0	4	3	2	6	2	0	0	3	3	0	2	4	2	3	4	3	3	2	19	1	3	15	2	2	3	6	19	3	2	3	0	3	1	3	2	3	3	16	3	3	18	5	0	5
GCF_001982435	1	6	23	1	1	7	1	1	0	1	1	1	7	1	1	1	1	1	0	1	1	1	1	0	1	1	16	4	26	1	5	1	1	1	1	1	1	3	1	1	1	1	1	1	1	1	15	1	22
GCF_001988935	4	34	24	18	21	20	16	18	24	20	24	19	4	4	19	21	20	19	16	2	4	4	4	31	1	4	24	23	37	0	2	20	20	20	21	19	17	13	20	12	13	16	24	4	0	36	3	8	13
GCF_001991035	4	50	36	3	4	28	26	3	4	21	39	3	4	4	3	22	16	19	18	17	16	11	22	3	5	13	24	37	27	2	27	1	20	20	21	27	18	13	20	12	23	16	24	0	4	36	3	8	13
GCF_002025085	4	3	4	3	4	5	4	4	3	3	3	4	5	4	4	3	3	19	4	2	4	4	4	3	1	4	24	37	3	2	27	4	4	5	4	27	28	13	20	12	23	16	24	4	4	36	4	4	3
GCF_002027355	1	1	1	1	1	1	1	1	1	1	1	1	1	1	1	1	1	1	1	1	1	1	1	1	1	1	1	1	1	1	1	1	1	1	1	1	1	1	1	1	1	1	1	1	1	1	1	1	1
GCF_002076955	2	12	12	2	2	2	2	2	2	22	2	2	2	2	2	30	2	5	2	9	2	2	12	9	1	2	2	10	12	10	7	2	2	8	2	2	2	2	8	7	8	2	2	2	2	8	2	13	2
GCF_002103145	4	3	4	3	4	5	4	4	3	3	3	4	5	4	4	3	3	19	4	2	4	4	4	3	1	0	24	37	3	2	27	4	4	5	4	27	28	13	20	12	23	16	24	4	4	36	4	4	3
GCF_002103155	4	3	4	3	4	5	4	4	3	3	3	4	5	4	4	3	3	19	4	2	4	4	4	3	1	4	24	37	3	2	27	4	4	5	4	27	28	13	20	12	23	16	24	4	4	36	4	4	3
GCF_002103185	1	1	3	1	1	1	1	1	1	1	1	1	1	1	1	1	1	1	1	1	1	1	1	1	1	1	1	5	1	1	5	1	1	1	1	1	1	1	1	1	6	1	1	1	1	1	1	1	1
GCF_002103215	4	3	4	3	4	5	4	4	3	3	3	0	0	0	0	3	3	19	4	2	4	4	4	3	1	4	24	37	3	2	27	4	4	5	4	27	28	13	20	12	23	16	24	4	4	36	4	4	3
GCF_002158925	4	3	4	3	4	5	4	4	3	3	3	4	5	4	4	3	3	19	4	2	4	4	4	3	1	4	24	37	28	2	27	4	4	21	4	27	28	13	20	12	23	16	24	4	4	36	4	4	3
GCF_002238035	2	15	12	2	2	2	2	2	2	11	2	2	2	2	2	30	2	5	2	9	2	2	12	9	1	2	2	10	12	10	7	2	2	8	2	2	2	2	8	1	8	2	2	2	2	8	2	13	2
GCF_002286235	13	7	2	0	3	4	3	2	2	18	2	5	3	3	5	2	4	2	3	4	3	3	2	2	1	3	3	2	2	3	6	2	3	2	3	3	3	1	0	2	3	3	3	3	3	2	5	2	5
GCF_002287945	7	50	36	3	4	28	26	4	3	3	3	3	4	4	3	30	27	4	23	3	22	2	30	6	1	18	6	37	37	30	27	4	30	39	21	27	28	13	20	12	23	16	24	4	4	7	0	8	2
GCF_002406705	2	35	0	2	2	2	2	2	2	11	2	2	2	2	2	30	2	5	2	9	2	2	12	9	1	2	2	10	12	10	7	2	2	8	2	2	2	2	8	1	8	2	2	2	2	8	2	13	2
GCF_002406715	4	50	36	3	4	28	26	3	4	33	39	3	4	4	3	30	27	19	23	3	22	2	30	31	1	18	24	37	37	30	27	5	30	39	21	27	28	13	20	12	23	16	24	4	4	36	3	5	2
GCF_002406745	4	50	36	3	0	28	26	3	4	33	39	3	4	4	3	30	27	19	23	3	22	2	30	31	1	18	24	37	37	30	27	5	30	39	21	27	28	13	20	12	23	16	24	4	4	36	3	5	2
GCF_002406795	4	50	36	3	4	28	26	3	4	33	39	3	4	4	3	30	27	19	23	3	22	2	30	31	1	18	24	37	37	30	27	5	30	39	21	27	28	13	20	12	23	16	24	4	4	36	3	5	2
GCF_002762445	1	1	3	1	1	1	1	1	7	1	1	1	1	1	1	1	1	1	1	1	1	1	5	1	1	1	1	1	4	2	27	1	1	1	1	1	1	1	1	1	1	1	1	1	1	1	1	1	1
GCF_002848015	3	7	2	4	3	4	3	2	2	2	2	5	3	3	5	2	4	2	3	4	3	3	2	20	1	3	3	2	2	3	6	2	3	2	3	3	3	1	3	2	3	11	3	3	3	2	5	2	5
GCF_002849515	1	1	1	0	1	1	1	1	1	1	1	1	1	1	1	1	1	1	1	1	1	1	1	1	1	1	1	1	1	1	1	1	1	1	1	1	1	1	1	1	1	1	1	1	1	1	1	1	1
GCF_002960215	1	1	1	1	1	1	1	1	1	1	1	1	1	1	1	1	1	1	1	1	1	1	1	1	1	1	1	1	1	1	1	1	1	1	1	1	1	1	1	1	1	1	1	1	1	1	1	1	1
GCF_003046115	3	36	2	4	3	4	3	2	2	2	2	5	3	3	5	2	4	2	3	4	3	3	2	2	1	3	3	2	2	3	6	2	3	2	3	3	3	1	3	2	3	3	3	3	3	2	5	2	23
GCF_003052925	2	15	12	2	2	2	2	2	14	11	2	2	2	2	2	30	2	5	2	9	2	2	12	9	1	2	2	10	12	10	7	2	2	8	2	2	2	2	7	1	8	2	2	2	2	8	2	13	2
GCF_003052945	1	1	1	1	1	1	1	1	1	1	1	1	1	1	1	1	1	1	1	1	1	1	1	1	1	1	1	1	1	1	1	1	1	1	1	1	1	1	1	1	1	1	1	1	1	1	1	1	1
GCF_003052965	4	3	4	3	4	5	4	4	3	3	3	4	5	4	4	3	3	19	4	2	4	4	4	3	1	4	24	37	3	2	27	4	4	5	4	27	28	13	20	12	23	16	24	4	4	36	4	4	3
GCF_003052985	2	15	12	2	2	2	2	2	14	11	2	2	2	2	2	30	2	5	2	9	2	2	12	9	1	2	2	10	12	10	7	2	2	8	2	2	2	2	7	1	8	2	2	2	2	8	2	13	2
GCF_003061565	1	1	3	1	1	1	1	1	7	1	1	1	1	1	1	1	1	1	1	1	1	1	5	1	1	1	1	1	4	2	27	1	1	1	1	1	1	1	1	1	1	1	1	1	1	1	1	1	1
GCF_003061605	1	1	3	1	1	1	1	1	7	1	1	1	1	1	1	1	1	1	1	1	1	1	5	1	1	1	1	1	4	2	27	1	1	1	1	1	1	1	1	1	1	1	1	1	1	1	1	1	1
GCF_003061625	2	15	12	2	2	2	2	2	14	11	2	2	2	2	2	30	2	5	2	9	2	2	12	9	1	2	2	10	12	10	7	2	2	8	2	2	2	2	7	1	8	2	2	2	2	8	2	13	2
GCF_003061645	1	1	1	1	1	1	1	1	1	1	1	1	1	1	1	1	1	1	1	1	1	1	1	1	1	1	1	1	1	1	1	1	1	1	1	1	1	1	1	1	1	1	1	1	1	1	1	1	1
GCF_003061665	2	15	12	2	2	2	2	2	14	11	2	2	2	2	2	30	2	5	2	9	2	2	12	9	1	2	2	10	12	10	7	2	2	8	2	2	2	2	7	1	8	2	2	2	2	8	2	13	2
GCF_003061705	1	1	1	1	1	1	1	1	1	1	1	1	1	1	1	1	1	1	1	1	1	1	1	1	1	1	1	1	1	1	1	1	1	1	1	1	1	1	1	1	1	1	1	1	1	1	1	1	1
GCF_003129615	1	1	3	1	1	1	1	1	25	1	1	1	1	1	1	1	1	1	1	1	1	1	1	1	1	1	1	5	1	1	5	1	1	1	1	1	1	1	1	1	6	1	1	1	1	1	1	1	1
GCF_003129645	1	1	3	1	1	1	1	1	25	1	1	1	1	1	1	1	1	1	1	1	1	1	1	1	1	1	1	5	1	1	5	1	1	1	1	1	1	1	1	1	6	1	1	1	1	1	1	1	1
GCF_003353455	4	3	4	3	4	5	4	4	3	3	3	4	5	4	4	3	3	19	4	2	4	4	4	3	1	4	24	37	3	2	27	4	4	21	4	27	28	13	20	12	23	16	24	4	4	36	4	4	3
GCF_003433395	1	1	1	1	1	1	1	1	1	1	1	1	1	1	1	1	1	1	1	1	1	1	1	1	1	1	1	1	1	1	1	1	1	1	1	1	1	1	1	1	1	1	1	1	1	1	1	1	1
GCF_003573615	2	15	12	2	2	2	2	2	14	11	2	2	2	2	2	30	2	5	2	9	2	2	12	9	1	2	2	10	12	10	7	2	2	8	2	2	2	2	7	1	8	2	2	2	2	8	2	13	2
GCF_004010975	4	3	4	3	4	5	4	4	3	3	3	4	5	4	4	3	3	19	4	2	4	4	4	3	1	4	24	37	3	2	27	4	4	5	4	27	28	13	20	12	23	16	24	4	4	36	4	4	3
GCF_004122925	8	9	3	1	1	8	8	4	3	23	3	1	1	1	1	19	10	4	6	6	5	6	11	6	1	1	6	9	8	1	5	1	1	1	1	1	1	2	1	1	1	1	1	1	1	7	4	4	7
GCF_004125395	4	3	4	3	4	5	4	4	3	3	3	4	5	4	4	3	3	19	4	2	4	4	4	3	1	4	24	37	3	2	27	4	4	5	4	27	28	13	20	12	23	16	24	4	4	36	4	4	3
GCF_004125455	4	3	4	3	4	5	4	4	3	3	3	4	5	4	4	3	3	19	4	2	4	4	4	3	1	4	24	37	3	2	27	4	4	5	4	27	28	13	20	12	23	16	24	4	4	36	4	4	3
GCF_004125465	4	3	4	3	4	5	4	4	3	3	3	4	5	4	4	3	3	19	4	2	4	4	4	3	1	4	24	37	3	2	27	4	4	5	4	27	28	13	20	12	23	16	24	4	4	36	4	4	3
GCF_004125475	4	3	4	3	4	5	4	4	3	3	3	4	5	4	4	3	3	19	4	2	4	4	4	3	1	4	24	37	3	2	27	4	4	5	4	27	28	13	20	12	23	16	24	4	4	36	4	4	3
GCF_004167055	1	1	1	1	1	1	1	1	1	1	1	1	1	1	1	1	1	1	1	1	1	1	1	1	1	1	1	1	1	1	1	1	1	1	1	1	1	1	1	1	1	1	1	1	1	1	1	1	1
GCF_004798455	1	1	1	1	1	1	1	1	1	1	1	1	1	1	1	1	1	1	1	1	1	1	1	1	1	1	1	1	1	1	1	1	1	1	1	1	1	1	1	1	1	1	1	1	1	1	1	1	1
GCF_005864245	8	9	22	7	6	8	8	4	3	3	3	11	11	6	7	19	10	4	6	6	5	6	11	6	1	1	6	24	8	6	7	4	4	5	4	5	4	2	5	2	4	5	8	6	5	7	4	4	5
GCF_006151905	3	24	2	11	3	4	3	2	2	2	2	5	3	3	5	2	4	2	3	4	3	3	2	2	1	3	3	16	2	17	2	2	3	2	3	3	3	1	3	2	3	3	3	3	3	2	5	2	17
GCF_007990855	1	1	1	1	1	1	1	1	1	1	1	1	1	0	1	1	1	1	1	1	1	1	1	1	1	1	1	1	1	1	16	1	1	1	1	1	1	1	1	1	12	1	17	1	1	1	1	1	1
GCF_008017355	3	7	2	11	3	4	3	2	2	2	2	5	3	3	5	2	4	2	3	4	3	3	2	2	1	3	3	0	2	17	2	0	3	2	3	3	3	1	3	2	3	3	18	3	3	2	5	2	17
GCF_008727835	4	28	25	3	4	5	4	19	4	33	39	2	2	2	2	23	3	19	4	2	4	4	4	16	1	4	24	0	3	21	2	5	30	22	21	27	28	1	20	12	23	16	24	4	4	19	2	13	19
GCF_008831425	4	3	4	3	4	5	4	4	3	3	3	4	5	4	4	3	3	19	4	2	4	4	4	3	1	4	24	37	3	2	27	4	4	5	4	27	28	13	20	12	23	16	24	4	4	36	4	4	3
GCF_009429065	4	32	26	3	4	21	4	3	26	24	25	20	19	17	20	16	16	19	16	2	4	4	4	3	1	4	24	23	3	17	2	21	30	20	21	11	8	13	15	8	14	12	19	4	4	20	14	22	13
GCF_009679255	1	1	1	1	1	1	1	1	1	1	1	1	1	1	1	1	1	1	1	1	1	1	1	1	1	1	1	1	1	1	1	1	1	1	1	1	1	1	1	1	1	1	1	1	1	1	1	1	1
GCF_009679265	1	1	1	1	1	1	1	1	1	1	1	1	1	1	1	1	1	1	1	1	1	1	1	1	1	1	1	1	1	1	1	1	1	1	1	1	1	1	1	1	1	1	1	1	1	1	1	1	1
GCF_009679295	1	1	1	1	1	1	1	1	1	1	1	1	1	1	1	1	1	1	1	1	1	1	1	1	1	1	1	1	1	1	1	1	1	1	1	1	1	1	1	1	1	1	1	1	1	1	1	1	1
GCF_009679305	1	1	1	1	1	1	1	1	1	1	1	1	1	1	1	1	1	1	1	1	1	1	1	1	1	1	1	1	1	1	1	1	1	1	1	1	1	1	1	1	1	1	1	1	1	1	1	1	1
GCF_009679335	1	1	3	15	1	1	1	1	1	1	1	1	1	1	1	1	1	1	1	1	1	1	1	1	1	1	1	1	1	9	5	1	1	1	1	1	1	1	1	1	1	1	1	1	1	1	1	12	1
GCF_009679345	4	3	4	3	4	5	4	4	3	3	3	4	5	4	4	3	3	19	4	2	4	4	4	3	1	4	24	37	3	2	27	4	4	5	4	27	28	13	20	12	23	16	24	4	4	36	4	4	3
GCF_009679355	1	1	1	1	1	1	1	1	1	1	1	1	1	1	1	1	1	1	1	1	1	1	1	1	1	1	1	1	1	1	1	1	1	1	1	1	1	1	1	1	1	1	1	1	1	1	1	1	1
GCF_009679395	1	1	3	15	1	1	1	1	1	1	1	1	1	1	1	1	1	1	1	1	1	1	1	1	1	1	1	1	1	9	5	1	1	1	1	1	1	1	1	1	1	1	1	1	1	1	1	12	1
GCF_009679405	1	1	1	1	1	1	1	1	1	1	1	1	1	1	1	1	1	1	1	1	1	1	1	1	1	1	1	1	1	1	1	1	1	1	1	1	1	1	1	1	1	1	1	1	1	1	1	1	1
GCF_009679445	1	0	1	1	1	1	1	1	1	1	1	0	1	1	1	1	1	1	0	1	0	12	1	1	1	1	1	1	0	0	1	1	1	0	1	1	1	1	1	1	0	1	1	1	1	1	1	1	0
GCF_009720565	1	1	1	1	1	1	1	1	1	1	1	1	1	1	1	1	1	1	1	1	1	1	1	1	1	1	1	1	1	1	1	1	1	1	1	1	1	1	1	1	1	1	1	1	1	1	1	1	1
GCF_009742715	1	1	3	15	1	1	1	1	1	1	1	1	1	1	1	1	1	1	1	1	1	1	1	1	1	1	1	1	1	9	5	1	1	1	1	1	1	1	1	1	1	1	1	1	1	1	1	12	1
GCF_009805825	1	1	3	1	1	1	1	1	1	1	1	1	1	1	1	1	1	1	1	1	1	1	1	1	1	1	1	5	1	1	5	1	1	1	1	1	1	1	1	1	6	1	1	1	1	1	1	1	1
GCF_013167115	2	15	12	2	2	2	2	2	2	11	2	2	2	2	2	30	2	5	2	9	2	2	12	9	1	2	2	10	12	10	7	2	2	8	2	2	2	2	8	1	8	13	2	2	2	21	2	13	2
GCF_013342125	2	15	12	2	2	2	2	2	2	11	2	2	2	2	2	30	2	5	2	9	2	2	12	9	1	2	2	10	12	10	7	2	2	8	2	2	2	2	8	1	8	2	2	2	2	8	2	13	2
GCF_013377685	14	37	27	19	22	22	17	20	27	25	26	21	20	18	21	24	21	12	19	18	17	13	23	21	1	14	17	25	29	22	7	22	21	23	15	20	19	8	16	3	15	14	20	14	13	22	16	24	24
GCF_013425545	1	1	3	1	1	1	1	1	1	1	1	1	1	1	1	1	1	1	1	1	1	1	1	1	1	1	1	8	1	1	5	1	1	1	1	8	1	1	1	1	6	1	1	1	1	1	1	1	1
GCF_013425555	1	1	3	1	1	1	1	1	1	1	1	1	1	1	1	1	1	1	1	1	1	1	1	1	1	1	0	8	1	1	5	1	1	1	1	8	1	1	1	1	6	1	1	1	1	1	1	1	1
GCF_013425565	1	1	3	1	1	1	1	1	1	1	1	1	1	1	1	1	1	1	1	1	1	1	1	1	1	1	1	8	1	1	5	1	1	1	1	8	1	1	1	1	6	1	1	1	1	1	1	0	1
GCF_013425605	1	1	3	1	1	1	1	1	1	1	1	1	1	1	1	1	1	1	1	1	1	1	1	1	1	1	1	8	30	1	5	1	1	24	1	8	1	1	1	1	6	1	1	1	1	1	1	1	1
GCF_013425615	1	1	3	1	1	1	1	1	1	1	1	1	1	1	1	1	1	1	1	1	1	1	1	1	1	1	1	8	1	1	5	1	1	1	1	8	1	1	1	1	6	1	1	1	1	1	1	1	1
GCF_013425645	1	1	3	1	1	1	1	1	1	1	1	1	1	1	1	1	1	1	1	1	1	1	1	1	1	1	1	8	1	1	5	1	1	1	1	8	1	1	1	1	6	1	1	1	1	1	1	1	1
GCF_013425655	1	1	3	1	1	1	1	1	1	1	1	1	1	1	1	1	1	1	1	1	1	1	1	1	1	1	0	8	1	1	5	1	1	1	1	8	1	1	1	1	6	1	1	1	1	1	1	1	1
GCF_013425665	1	1	3	1	1	1	1	1	1	1	1	1	1	1	1	1	1	1	1	1	1	1	1	1	1	1	1	8	1	1	5	0	1	1	1	8	1	1	1	1	6	1	1	1	1	1	1	1	1
GCF_013425725	1	1	3	1	1	1	1	1	1	1	1	6	1	1	1	1	1	1	1	1	1	1	3	1	1	1	0	1	1	2	27	1	1	1	1	1	1	1	1	1	1	1	1	1	1	1	1	1	1
GCF_013425735	1	1	3	1	1	1	1	1	1	1	1	1	1	1	1	1	1	1	1	1	1	1	1	1	1	1	1	8	1	1	5	1	1	1	1	8	1	1	1	1	6	1	1	1	1	1	1	1	1
GCF_013425775	1	1	3	1	1	1	1	1	1	1	1	6	1	1	1	1	1	1	1	1	1	1	3	1	1	1	1	1	1	2	27	1	1	1	1	1	1	1	1	1	1	1	1	1	1	1	1	1	1
GCF_014155845	7	9	22	7	6	8	8	4	3	3	3	11	11	6	7	19	10	4	6	6	5	6	11	6	1	1	6	26	31	2	17	4	22	20	21	5	4	2	5	2	4	5	8	6	5	7	4	4	3
GCF_014212185	2	15	12	2	2	2	18	2	2	11	2	2	2	2	2	30	2	5	2	9	2	2	12	9	1	2	2	10	12	10	7	2	2	8	2	2	2	2	8	1	8	2	2	2	2	8	2	13	2
GCF_014639015	1	1	0	1	0	1	1	1	1	1	0	1	1	1	1	1	1	1	0	1	1	1	1	0	1	1	1	0	1	1	1	1	1	1	1	1	1	1	1	1	1	1	1	1	1	1	1	0	0
GCF_015160815	1	0	3	1	1	7	1	1	1	1	1	1	7	1	1	25	1	1	1	19	18	1	1	1	1	1	1	4	1	17	7	1	1	1	1	1	20	3	1	1	1	1	1	1	1	1	1	25	1
GCF_015238575	4	3	4	3	4	5	4	4	3	3	3	4	5	4	4	3	3	19	4	2	4	4	4	3	1	4	24	37	3	2	27	4	4	5	4	27	28	13	20	12	23	16	24	4	4	36	4	4	3
GCF_015377485	7	50	36	3	4	28	26	4	3	3	3	3	4	4	3	30	27	4	23	3	22	2	30	6	1	18	6	37	37	30	27	4	30	39	21	27	28	13	20	12	23	16	24	4	4	7	0	8	2
GCF_015548835	1	1	1	1	1	1	1	1	1	1	1	1	1	1	1	1	1	1	1	1	1	1	1	1	1	1	1	1	1	1	1	1	1	1	1	1	1	1	1	1	1	1	1	1	1	1	1	1	1
GCF_015549085	1	1	3	1	1	1	1	1	1	1	1	6	1	1	1	1	1	1	1	1	1	1	3	1	1	1	1	1	1	2	27	1	1	1	1	1	1	1	1	1	1	1	1	1	1	1	1	1	1
GCF_015549225	3	38	2	4	3	4	3	2	6	2	27	5	3	3	5	2	4	2	3	4	3	3	2	2	1	3	3	2	2	3	18	23	3	2	3	3	3	1	3	2	3	3	3	3	3	2	5	2	5
GCF_015557825	4	39	13	4	11	20	19	18	28	20	24	22	4	4	3	2	4	19	16	2	4	4	4	31	1	4	24	27	37	14	11	24	20	20	21	19	17	1	20	12	23	16	24	15	4	36	3	26	14
GCF_015558325	0	40	21	16	18	15	11	16	17	13	15	18	17	15	17	18	18	10	14	15	11	9	16	12	1	12	11	13	20	14	11	11	12	11	11	0	13	2	10	4	16	8	10	11	12	11	10	20	14
GCF_015668455	4	50	36	3	4	28	26	3	4	33	39	3	4	4	3	30	27	19	23	3	22	2	30	31	1	18	24	37	37	30	27	5	30	39	21	27	28	13	20	12	23	16	24	4	4	36	3	5	2
GCF_016599675	2	15	12	2	2	2	2	2	2	11	2	2	2	2	2	30	2	5	2	9	2	2	12	9	1	2	2	10	12	10	7	2	2	8	2	2	2	2	8	1	8	2	2	2	2	8	2	13	2
GCF_016653515	1	6	3	1	1	7	1	1	1	1	1	1	7	1	1	25	1	1	1	1	1	1	1	1	1	1	1	4	1	17	7	1	1	1	1	1	1	3	1	1	1	1	1	1	1	1	1	25	1
GCF_016887825	15	41	36	3	4	23	20	18	28	20	28	4	5	4	22	26	22	13	10	20	11	14	24	6	1	3	6	28	1	2	27	25	23	25	16	21	0	9	20	12	23	16	24	16	14	23	17	27	25
GCF_016887865	1	1	3	1	1	1	1	1	1	1	1	23	1	1	1	1	1	1	1	1	1	1	1	1	1	1	1	29	1	13	7	1	1	1	1	1	1	3	1	1	1	1	1	1	1	1	1	28	1
GCF_017795605	4	3	4	3	4	5	4	4	0	3	3	4	5	4	4	3	3	19	4	2	4	4	4	3	1	4	24	37	3	2	27	4	4	5	4	27	28	13	20	12	23	16	24	4	4	36	4	4	3
GCF_018141205	1	1	28	15	1	1	21	1	29	1	29	24	21	1	23	27	23	1	1	1	1	1	25	22	1	1	1	1	0	9	19	1	24	26	17	22	21	1	17	1	17	1	1	17	15	24	18	29	1
GCF_018228745	1	1	1	1	1	1	1	1	1	1	1	1	1	1	1	1	1	1	1	1	1	1	1	1	1	1	1	1	1	1	1	1	1	1	1	1	1	1	1	1	1	1	1	1	1	1	1	1	1
GCF_018286375	1	1	28	15	1	1	21	1	30	1	30	24	21	1	23	27	23	1	1	1	1	1	25	23	1	1	1	1	0	9	19	1	25	26	1	22	22	1	17	1	18	1	1	17	15	25	19	30	1
GCF_018449495	4	50	36	3	4	28	26	3	4	33	39	3	4	4	3	30	27	19	23	3	22	2	30	31	1	18	24	37	37	30	27	5	30	39	21	27	28	13	20	12	23	16	24	4	4	36	3	5	2
GCF_018458775	3	24	2	4	3	4	3	2	6	2	2	5	3	3	5	0	0	2	3	4	3	3	2	2	1	3	3	2	2	3	6	2	0	2	3	3	3	1	3	2	3	3	3	3	3	2	0	0	5
GCF_018966895	2	15	12	2	2	2	2	2	2	11	2	2	2	2	2	30	2	5	2	9	2	2	12	9	1	2	2	10	32	10	7	2	2	8	2	2	2	2	8	1	8	2	2	2	2	21	2	13	2
GCF_019967935	1	1	1	1	1	1	1	1	1	1	1	1	1	1	1	1	1	1	1	1	1	1	1	1	1	1	1	1	1	1	1	1	1	1	1	1	1	1	1	1	1	1	1	1	1	1	1	1	1
GCF_019990845	1	1	3	1	23	1	1	1	1	1	1	6	1	1	1	1	1	1	1	1	1	1	3	1	1	1	1	1	1	2	27	1	1	1	1	1	1	1	1	1	19	1	1	1	1	1	1	1	1
GCF_020826335	1	1	3	1	1	1	1	1	1	1	1	6	1	1	1	1	1	1	1	1	1	1	3	1	1	1	1	1	1	2	27	1	1	1	1	1	1	1	1	1	1	1	1	1	1	1	1	1	1
GCF_020844065	1	1	1	1	1	1	1	1	1	1	1	1	1	1	1	1	1	1	1	1	1	1	1	1	1	1	1	1	1	1	1	1	1	1	1	1	1	1	1	1	1	1	1	1	1	1	1	1	1
GCF_021300595	7	50	36	20	20	28	26	4	3	3	3	8	4	4	3	30	27	4	23	3	22	2	8	6	1	18	6	37	37	13	10	4	0	0	0	2	2	13	20	12	23	16	24	18	4	7	0	8	19
GCF_022220485	1	1	1	1	1	1	1	1	1	1	1	1	1	1	1	1	1	1	1	1	1	1	1	1	1	1	1	1	1	1	1	1	1	1	1	1	1	1	1	1	1	1	1	1	1	1	1	1	1
GCF_022509255	3	24	2	4	3	4	3	2	6	2	2	5	3	3	5	0	0	2	3	4	3	3	2	2	1	3	3	2	2	3	6	2	0	2	3	3	3	1	3	2	3	3	3	3	3	2	0	0	5
GCF_022802715	4	3	4	3	4	5	4	4	3	3	3	4	5	4	4	3	3	19	4	2	4	4	4	3	1	4	24	37	3	2	27	4	4	5	4	27	28	13	20	12	23	16	24	4	4	36	4	4	3
GCF_022802735	4	50	36	3	4	28	26	3	4	33	39	3	4	4	3	30	27	19	23	3	22	2	30	31	1	18	24	37	37	30	27	5	30	39	21	27	28	13	20	12	23	16	24	4	4	36	3	5	2
GCF_022802755	4	50	36	3	4	28	26	3	4	33	39	3	4	4	3	30	27	19	23	3	22	2	30	31	1	18	24	37	37	30	27	5	30	39	21	27	28	13	20	12	23	16	24	4	4	36	3	5	2
GCF_023913535	1	1	1	1	1	1	1	1	1	1	1	1	1	1	1	1	1	1	1	1	1	1	1	1	1	1	1	1	1	1	1	1	1	1	1	1	1	1	1	1	1	1	1	1	1	1	1	1	1
GCF_024053515	1	1	3	1	1	1	1	1	1	1	1	6	1	1	1	1	1	1	1	1	1	1	3	1	1	1	1	1	1	2	27	1	1	1	1	1	1	1	1	1	1	1	1	1	1	1	1	1	1
GCF_024158105	4	3	4	3	4	5	4	4	3	3	3	4	5	4	4	3	3	19	4	2	4	4	4	3	1	4	24	37	3	2	27	4	4	5	4	27	28	13	20	12	23	16	24	4	4	36	4	4	3
GCF_024397415	4	50	36	3	4	28	26	3	4	33	39	3	4	4	3	30	27	19	23	3	22	2	30	31	1	18	24	37	37	30	27	5	30	39	21	27	28	13	20	12	23	16	24	4	4	36	3	5	2
GCF_024442295	1	1	3	1	1	1	1	1	7	1	1	1	1	1	1	1	1	1	1	1	1	1	5	1	1	1	1	1	4	2	27	1	1	1	1	1	1	1	1	1	1	1	1	1	1	1	1	1	1
GCF_024610975	12	20	17	21	14	17	13	13	31	12	31	15	15	12	14	15	24	8	11	13	13	8	26	10	1	10	9	30	19	15	12	13	15	27	12	13	23	13	11	5	10	9	11	12	9	13	12	18	16
GCF_024665595	1	1	3	1	1	1	1	1	7	1	1	1	1	1	1	1	1	1	1	1	1	1	5	1	1	1	1	1	4	2	27	1	1	1	1	1	1	1	1	1	1	1	1	1	1	1	1	1	1
GCF_024718295	1	1	3	1	1	1	1	1	1	1	1	6	1	1	1	1	1	1	1	1	1	1	3	1	1	1	1	1	1	2	27	1	1	1	1	1	1	1	1	1	1	1	1	1	1	1	1	1	1
GCF_025189265	2	15	12	2	2	2	2	2	32	11	32	2	2	2	2	30	2	5	2	9	2	2	12	9	1	2	2	10	12	10	7	2	2	28	2	2	2	2	8	1	8	2	2	2	2	8	2	13	2
GCF_025189285	1	1	1	1	1	1	1	1	1	1	1	1	1	1	1	1	1	1	1	1	1	1	1	1	1	1	1	1	1	1	20	1	1	1	1	1	1	1	1	1	12	1	1	1	1	1	1	1	1
GCF_025189305	2	15	12	2	2	2	2	2	2	11	2	2	2	2	2	30	2	5	2	9	2	2	12	9	1	2	2	10	12	10	7	2	2	8	2	2	2	2	8	1	8	2	2	2	2	21	2	13	2
GCF_025189315	1	1	1	1	1	1	1	1	1	1	1	1	1	1	1	1	1	1	1	1	1	1	1	1	1	1	1	1	1	1	1	1	1	1	1	1	1	1	1	1	1	1	1	1	1	1	1	1	1
GCF_025189345	1	27	3	1	1	1	1	1	1	1	1	1	22	1	1	1	1	1	1	1	1	1	1	1	1	1	1	1	1	1	5	1	1	1	1	1	1	1	1	1	1	1	1	1	1	1	1	1	1
GCF_025189365	2	15	12	2	2	2	2	2	2	11	2	2	2	2	2	30	2	5	2	9	2	2	12	9	1	2	2	31	12	10	7	2	2	8	2	2	2	2	8	1	8	2	2	2	2	8	2	13	2
GCF_025189385	2	15	12	2	2	2	2	2	2	11	2	2	2	2	2	30	2	5	2	9	2	2	12	9	1	2	2	10	12	10	7	2	2	8	2	2	2	2	8	1	8	2	2	2	2	8	2	13	2
GCF_025189405	2	12	12	2	2	2	2	2	2	11	2	2	2	2	2	30	2	5	2	9	2	2	12	9	1	2	2	10	12	10	7	2	2	29	2	2	2	2	8	1	8	2	2	2	2	8	2	13	2
GCF_025189415	0	20	29	21	14	17	13	13	33	26	33	15	15	12	14	15	15	14	11	13	13	8	18	24	1	10	18	30	19	15	12	13	15	14	12	13	10	13	11	5	10	9	11	12	9	26	12	18	16
GCF_025189425	1	1	1	1	1	1	1	1	1	1	1	1	1	1	1	1	1	1	1	1	1	1	1	1	1	1	1	1	1	1	1	1	1	1	1	1	1	1	1	1	1	1	1	1	1	1	1	1	1
GCF_025189465	0	42	12	2	2	15	11	15	21	13	15	1	1	1	1	18	18	10	14	15	11	9	16	12	1	12	11	19	20	14	11	15	12	11	11	1	1	2	1	1	1	1	21	13	1	11	10	20	14
GCF_025189475	0	20	29	21	14	17	13	13	33	26	33	15	15	12	14	15	15	14	11	13	13	8	18	24	1	10	18	30	19	15	12	13	15	14	12	13	10	13	11	5	10	9	11	12	9	26	12	18	16
GCF_025189505	0	20	29	21	14	17	13	13	33	26	33	15	15	12	14	15	15	14	11	13	13	8	18	24	1	10	18	30	19	15	12	13	15	14	12	13	10	13	11	5	10	9	11	12	9	26	12	18	16
GCF_025189525	0	42	12	2	2	15	11	15	21	13	15	1	1	1	1	18	18	10	14	15	11	9	16	12	1	12	11	19	20	14	11	15	12	11	11	1	1	2	1	1	1	1	21	13	1	11	10	20	14
GCF_025189545	2	15	12	2	2	2	2	2	2	11	2	2	2	2	2	30	2	5	2	9	2	2	12	9	1	2	2	10	12	10	7	2	2	8	2	2	2	2	8	1	8	2	2	2	2	8	2	13	2
GCF_025189565	1	1	1	1	1	1	1	1	1	1	1	1	23	1	1	1	1	1	1	1	1	1	1	1	1	1	1	1	1	1	1	1	1	1	1	1	1	1	1	1	1	1	1	1	1	1	1	1	1
GCF_025189585	4	32	36	3	20	20	16	3	22	19	39	3	13	16	18	16	16	19	17	2	4	4	4	18	1	4	14	22	23	23	21	5	4	30	4	16	15	13	20	12	23	16	15	4	4	16	14	22	13
GCF_025189605	1	1	1	1	1	1	1	1	1	1	1	1	1	1	1	1	1	1	1	1	1	1	1	1	1	1	1	1	1	1	1	1	1	1	1	1	1	1	1	1	1	1	1	1	1	1	1	1	1
GCF_025190795	4	32	36	3	20	20	16	3	22	19	39	3	13	16	18	16	16	19	17	2	4	4	4	18	1	4	14	22	23	23	21	5	4	30	4	16	15	13	20	12	23	16	15	4	4	16	14	22	13
GCF_025195045	4	3	4	3	4	5	4	4	3	3	3	4	5	4	4	3	3	19	4	2	4	4	4	3	1	4	24	37	3	2	27	4	4	5	4	27	28	13	20	12	23	16	24	4	4	36	4	4	3
GCF_025212175	0	20	29	21	14	17	13	13	33	26	33	15	15	12	14	15	15	14	11	13	13	8	18	24	1	10	18	30	19	15	12	13	15	14	12	13	10	13	11	5	10	9	11	12	9	26	12	18	16
GCF_025631035	1	1	1	1	1	1	1	1	1	1	1	1	1	1	1	1	1	1	1	1	1	1	1	1	1	1	1	1	1	1	1	1	1	1	1	1	1	1	1	1	1	1	1	1	1	1	1	1	1
GCF_026427555	4	3	4	3	4	5	4	4	3	3	3	4	5	4	4	3	3	19	4	2	4	4	4	3	1	4	24	37	3	2	27	4	4	5	4	27	28	13	20	12	23	16	24	4	4	36	4	4	3
GCF_026966975	8	9	7	7	6	8	8	4	13	9	3	11	11	6	7	19	10	15	6	6	5	6	11	25	1	1	6	9	8	6	22	4	4	5	4	9	0	2	5	2	4	5	8	6	5	27	4	4	5
GCF_026966995	8	9	7	7	6	8	8	4	13	9	3	11	11	6	7	19	10	15	6	6	5	6	11	25	1	1	6	9	8	6	22	4	4	5	4	9	0	2	5	2	4	5	8	6	5	27	4	4	5
GCF_026967015	8	9	7	7	6	8	8	4	13	9	3	11	11	6	7	19	10	15	6	6	5	6	11	25	1	1	6	9	8	6	22	4	4	5	4	9	0	2	5	2	4	5	8	6	5	27	4	4	5
GCF_026967025	8	9	7	7	6	8	8	4	13	9	3	11	11	6	7	19	10	15	6	6	5	6	11	25	1	1	6	9	8	6	22	4	4	5	4	9	0	2	5	2	4	5	8	6	5	27	4	4	5
GCF_026967035	8	9	7	7	6	8	8	4	13	9	3	11	11	6	7	19	10	15	6	6	5	6	11	25	1	1	6	9	8	6	22	4	4	5	4	9	0	2	5	2	4	5	8	6	5	27	4	4	5
GCF_026967075	8	9	7	7	6	8	8	4	13	9	3	11	11	6	7	19	10	15	6	6	5	6	11	25	1	1	6	9	8	6	22	4	4	5	4	9	0	2	5	2	4	5	8	6	5	27	4	4	5
GCF_026967105	1	1	1	1	1	1	1	1	1	1	1	1	1	1	1	1	1	1	1	1	1	1	1	1	1	1	1	1	1	1	1	1	1	1	1	1	1	1	1	1	1	1	1	1	1	1	1	1	1
GCF_026967125	1	1	1	1	1	1	1	1	1	1	1	1	1	1	1	1	1	1	1	1	1	1	1	1	1	1	1	1	1	1	1	1	1	1	1	1	1	1	1	1	1	1	1	1	1	1	1	1	1
GCF_026967135	1	1	1	1	1	1	1	1	1	1	1	1	1	1	1	1	1	1	1	1	1	1	1	1	1	1	1	1	1	1	1	1	1	1	1	1	1	1	1	1	1	1	1	1	1	1	1	1	1
GCF_026967315	8	9	7	7	6	8	8	4	13	9	3	11	11	6	7	19	10	15	6	6	5	6	11	25	1	1	6	9	8	6	22	4	4	5	4	9	0	2	5	2	4	5	8	6	5	27	4	4	5
GCF_026967335	8	9	7	7	6	8	8	4	13	9	3	11	11	6	7	19	10	15	6	6	5	6	11	25	1	1	6	9	8	6	22	4	4	5	4	9	0	2	5	2	4	5	8	6	5	27	4	4	5
GCF_026967345	8	9	7	7	6	8	8	4	13	9	3	11	11	6	7	19	10	15	6	6	5	6	11	25	1	1	6	9	8	6	22	4	4	5	4	9	0	2	5	2	4	5	8	6	5	27	4	4	5
GCF_026967355	8	9	7	7	6	8	8	4	13	9	3	11	11	6	7	19	10	15	6	6	5	6	11	25	1	1	6	9	8	6	22	4	4	5	4	9	0	2	5	2	4	5	8	6	5	27	4	4	5
GCF_026967395	8	9	7	7	6	8	8	4	13	9	3	11	11	6	7	19	10	15	6	6	5	6	11	25	1	1	6	9	8	6	22	4	4	5	4	9	0	2	5	2	4	5	8	6	5	27	4	4	5
GCF_026967405	1	1	1	1	1	1	1	1	1	1	1	1	1	1	1	1	1	1	1	1	1	1	1	1	1	1	1	1	1	1	1	1	1	1	1	1	1	1	1	1	1	1	1	1	1	1	1	1	1
GCF_027692365	16	43	30	22	24	24	22	21	34	27	34	4	5	4	24	28	9	16	20	21	19	4	27	26	1	5	19	32	33	24	23	26	26	31	18	10	24	2	18	9	20	15	22	19	16	28	8	31	26
GCF_027692625	4	50	36	3	4	28	26	3	4	33	39	3	4	4	3	30	27	19	23	3	22	2	30	31	1	18	24	37	37	30	27	5	30	39	21	27	28	13	20	12	23	16	24	4	4	36	3	5	2
GCF_027857655	3	7	2	23	3	4	3	2	35	2	2	5	3	3	5	2	4	2	3	4	3	3	2	2	1	3	3	2	2	17	2	2	3	2	3	3	3	1	3	2	3	3	3	3	3	2	5	2	17
GCF_027857665	3	7	2	23	3	4	3	2	35	2	2	5	3	3	5	2	4	2	3	4	3	3	2	2	1	3	3	2	2	17	2	2	3	2	3	3	3	1	3	2	3	3	3	3	3	2	5	2	17
GCF_027857695	3	7	2	23	3	4	3	2	35	2	2	5	3	3	5	2	4	2	3	4	3	3	2	2	1	3	3	2	2	17	2	2	3	2	3	3	3	1	3	2	3	3	3	3	3	2	5	2	17
GCF_027857715	3	7	2	23	3	4	3	2	35	2	2	5	3	3	5	2	4	2	3	4	3	3	2	2	1	3	3	2	2	17	2	2	3	2	3	3	3	1	3	2	3	3	3	3	3	2	5	2	17
GCF_027857735	3	7	2	23	3	4	3	2	35	2	2	5	3	3	5	2	4	2	3	4	3	3	2	2	1	3	3	2	2	17	2	2	3	2	3	3	3	1	3	2	3	3	3	3	3	2	5	2	17
GCF_027857765	3	7	2	11	3	4	3	2	35	2	2	5	3	3	5	2	4	2	3	4	3	3	2	2	1	3	3	2	2	17	2	2	3	2	3	3	3	1	3	2	3	3	3	3	3	2	5	2	17
GCF_027857795	3	7	2	23	3	4	3	2	35	2	2	5	3	3	5	2	4	2	3	4	3	3	2	2	1	3	3	2	2	17	2	2	3	2	3	3	3	1	3	2	3	3	3	3	3	2	5	2	17
GCF_028320325	1	1	1	1	1	1	1	1	1	1	1	1	1	1	1	1	1	1	1	1	1	1	1	1	1	1	1	1	1	1	1	1	1	1	1	1	1	1	1	1	1	1	1	1	1	1	1	1	1
GCF_028321085	3	38	2	4	3	4	3	2	6	2	27	5	3	3	5	2	4	2	3	4	3	3	2	2	1	3	3	2	2	3	18	23	3	2	3	3	3	1	3	2	3	3	3	3	3	2	5	2	5
GCF_028321125	1	1	1	1	1	1	1	1	1	1	1	1	1	1	1	1	1	1	1	1	1	1	1	1	1	1	1	1	1	1	1	1	1	1	1	1	1	1	1	1	1	1	1	1	1	1	1	1	1
GCF_028321165	1	1	1	1	1	1	1	1	1	1	1	1	1	1	1	1	1	1	1	1	1	1	1	1	1	1	1	1	1	1	1	1	1	1	1	1	1	1	1	1	1	1	1	1	1	1	1	1	1
GCF_028321835	3	38	2	4	3	4	3	2	6	2	27	5	3	3	5	2	4	2	3	4	3	3	2	2	1	0	3	2	2	3	18	23	3	2	3	3	3	1	3	2	3	3	3	3	3	2	5	2	5
GCF_028322035	1	1	3	1	1	1	1	1	1	1	1	1	1	1	1	1	1	1	1	1	1	1	1	1	1	1	1	5	1	1	5	1	1	1	1	1	1	1	1	1	6	1	1	1	1	1	1	32	1
GCF_028322705	3	0	2	4	3	4	3	2	6	2	27	5	3	3	5	2	4	2	3	4	3	3	2	2	1	3	3	2	2	3	18	23	3	2	3	3	3	1	3	2	3	3	3	3	3	2	5	2	5
GCF_028322725	3	7	2	4	3	4	3	2	36	2	2	5	3	3	5	2	4	2	3	4	3	3	2	2	1	3	3	2	2	3	6	2	3	16	3	3	3	1	3	2	3	3	3	3	3	2	5	2	5
GCF_028322785	3	38	2	4	3	4	3	2	6	2	27	5	3	3	5	2	4	2	3	4	3	3	2	2	1	3	3	2	2	3	18	23	3	2	3	3	3	1	3	2	3	3	3	3	3	2	5	2	5
GCF_028322835	3	44	2	0	0	4	3	2	37	28	2	5	3	3	5	2	4	2	3	4	3	3	2	2	1	3	3	2	2	17	2	2	3	2	3	3	3	1	3	2	3	3	3	3	3	2	5	2	17
GCF_028322895	1	1	1	1	1	1	1	1	1	1	1	1	1	1	1	1	1	1	1	1	1	1	1	1	1	1	1	1	1	1	1	1	1	1	1	1	1	1	1	1	1	1	1	1	1	1	1	1	1
GCF_028323345	1	1	1	1	1	1	1	1	1	1	1	1	1	1	1	1	1	1	1	1	1	1	1	1	1	1	1	1	1	1	1	1	1	1	1	1	1	1	1	1	1	1	1	1	1	1	1	1	1
GCF_028475085	4	3	4	3	4	5	4	4	3	3	3	4	5	4	4	3	3	19	4	2	4	4	4	3	1	4	24	37	3	2	27	4	4	5	4	27	28	13	20	12	23	16	24	4	4	36	4	4	3
GCF_028878115	8	9	31	24	6	8	23	4	13	3	3	0	0	0	0	19	10	4	21	22	20	6	11	6	1	1	20	9	8	6	24	27	4	32	4	0	0	2	5	2	4	5	8	6	5	29	4	4	5
GCF_028878125	4	3	4	3	4	5	4	4	3	3	3	4	5	4	4	3	3	19	4	2	4	4	4	3	1	4	24	37	3	2	27	4	4	5	4	27	28	13	20	12	23	16	24	4	4	36	4	4	3
GCF_028878145	1	45	3	1	1	1	1	1	1	1	35	23	1	1	1	1	1	1	1	1	1	1	1	27	1	1	1	4	1	18	12	1	1	1	1	1	1	3	1	1	1	1	1	1	1	1	1	1	1
GCF_028878245	17	46	32	25	25	25	24	10	38	29	36	25	5	19	25	29	25	17	22	23	21	15	28	28	1	15	21	33	34	25	25	28	27	33	19	23	25	10	10	4	9	8	10	20	17	30	20	33	27
GCF_028878345	1	6	3	26	1	1	1	1	1	1	1	1	1	1	1	1	1	1	1	1	1	1	1	1	1	1	1	4	1	1	5	1	1	1	1	1	26	3	1	1	1	1	1	1	1	1	1	1	1
GCF_029010255	1	1	1	1	1	1	1	1	1	1	1	0	1	1	1	1	1	1	1	1	1	1	1	1	1	1	0	1	1	1	1	1	1	1	1	1	1	1	1	1	1	1	1	1	1	1	1	1	1
GCF_029011275	1	1	3	1	1	1	1	1	1	1	1	1	1	1	1	1	1	1	1	1	1	1	1	1	1	1	1	8	1	1	5	29	1	1	1	1	1	1	1	1	6	1	1	1	1	1	1	34	1
GCF_029269765	18	47	33	27	12	26	25	22	39	30	37	26	24	5	26	6	26	18	23	24	22	2	30	29	5	16	22	34	35	26	26	30	28	34	20	24	27	11	19	10	21	15	23	21	18	31	21	35	28
GCF_029543065	1	1	34	28	1	27	1	1	40	31	1	27	1	1	1	1	1	1	1	25	1	1	0	1	1	1	23	1	1	27	1	1	1	35	1	25	1	1	1	1	22	1	1	1	1	32	1	1	29
GCF_029874435	7	9	22	7	6	8	8	4	3	3	3	11	11	6	7	19	10	4	6	6	5	6	11	30	1	1	6	9	0	2	27	4	0	0	0	5	4	2	5	2	4	5	8	6	5	7	4	4	3
GCF_029961125	1	6	3	1	1	7	1	1	1	1	1	1	7	1	1	25	1	1	1	19	18	1	1	1	1	1	1	4	1	17	7	1	1	1	1	1	20	3	1	1	1	1	1	1	1	1	1	25	1
GCF_030034775	0	26	12	2	2	15	11	11	17	13	15	2	14	2	2	12	18	10	14	15	11	9	16	12	1	8	11	13	17	13	10	11	12	11	11	2	2	2	10	4	9	8	10	11	8	11	10	21	13
GCF_030217405	10	48	9	8	8	10	7	8	12	8	9	10	10	8	9	7	9	5	3	8	7	7	30	8	1	3	8	3	10	8	8	8	5	4	5	7	6	4	6	2	5	6	7	7	6	6	4	11	4
GCF_030217425	3	7	2	4	3	4	3	2	2	2	2	5	3	3	5	2	4	2	3	4	3	3	2	20	1	3	3	2	2	3	6	2	3	2	3	3	3	1	3	2	3	11	3	3	3	2	5	2	5
GCF_030217985	10	48	9	8	8	10	7	8	12	8	9	10	10	8	9	7	9	5	3	8	7	7	30	8	1	3	8	3	10	8	8	8	5	4	5	7	6	4	6	2	5	6	7	7	6	6	4	11	4
GCF_030224725	3	7	2	4	3	4	3	2	2	2	2	5	3	3	5	2	4	2	3	4	3	3	2	20	1	3	3	2	2	3	6	2	3	2	3	3	3	1	3	2	3	11	3	3	3	2	5	2	5
GCF_030227945	12	20	17	21	14	17	13	13	31	12	31	15	15	12	14	15	15	8	11	13	13	16	18	10	1	10	9	35	19	15	12	13	15	14	12	26	10	13	11	5	10	9	11	12	9	13	12	18	16
GCF_030233995	12	20	17	21	14	17	13	13	31	12	31	15	15	12	14	15	15	8	11	13	13	16	18	10	1	10	9	35	19	15	12	13	15	14	12	26	10	13	11	5	10	9	11	12	9	13	12	18	16
GCF_030237645	1	1	1	1	1	1	1	1	1	1	1	1	1	1	1	1	1	1	1	1	1	1	1	1	1	1	1	1	1	1	1	1	1	1	1	1	1	1	1	1	1	1	1	1	1	1	1	1	1
GCF_030237905	1	1	1	1	1	1	1	1	1	1	1	1	1	1	1	1	1	1	1	1	1	1	1	1	1	1	1	1	1	1	1	1	1	1	1	1	1	1	1	1	1	1	1	1	1	1	1	1	1
GCF_030269985	4	16	36	3	4	19	26	3	22	17	20	17	5	4	4	3	3	19	16	2	4	4	29	16	1	2	24	0	21	28	14	5	19	8	2	27	28	13	20	11	23	16	24	4	4	36	3	0	19
GCF_030286545	1	1	3	15	1	1	1	1	1	1	1	1	1	1	1	1	1	1	1	1	1	1	1	1	1	1	1	1	1	9	5	1	1	1	1	1	1	1	1	1	1	1	1	1	1	1	1	12	1
GCF_030361185	4	16	36	3	4	5	26	3	41	17	20	3	0	16	18	3	3	19	16	2	4	4	4	16	1	2	24	20	36	2	14	5	19	8	2	16	15	13	20	12	23	16	24	4	4	33	2	13	19
GCF_030480385	4	3	4	3	4	5	4	4	3	3	3	4	5	4	4	3	3	19	4	2	4	4	4	3	1	4	24	37	3	2	27	4	4	5	4	27	28	13	20	12	23	16	24	4	4	36	4	4	3
GCF_030490305	1	1	3	1	1	1	1	1	1	1	1	6	1	1	1	1	1	1	1	1	1	1	3	1	1	1	1	1	1	2	27	1	1	1	1	1	1	1	1	1	1	1	1	1	1	1	1	1	1
GCF_030876785	1	1	1	1	1	1	1	1	1	1	1	1	1	1	1	1	1	1	1	1	1	1	1	1	1	1	1	1	1	1	1	1	1	1	1	1	1	1	1	1	1	1	1	1	1	1	1	1	1
GCF_030929905	1	1	1	1	1	1	1	1	1	1	1	1	1	1	1	1	1	1	1	1	1	1	1	1	1	1	1	1	1	1	1	1	1	1	1	1	1	1	1	1	1	1	1	1	1	1	1	1	1
GCF_030939245	1	49	3	1	15	1	1	1	1	1	1	1	1	1	1	1	1	1	1	1	1	1	1	1	1	1	1	4	1	2	27	1	1	36	1	1	1	3	1	1	1	1	1	1	1	1	1	36	1
GCF_031202655	3	38	3	1	1	4	3	2	42	2	2	5	3	3	5	2	4	2	1	1	1	1	1	2	1	17	3	36	2	0	6	1	29	37	8	3	3	1	3	2	3	3	3	3	3	2	5	2	19
GCF_031593775	7	9	22	7	6	8	8	4	3	3	3	11	11	6	7	19	10	4	6	6	5	6	11	6	1	1	6	9	31	2	27	4	22	20	21	5	4	2	5	2	4	5	8	6	5	7	4	4	3
GCF_031594435	1	1	1	1	1	1	1	1	1	1	1	1	1	1	1	1	1	1	1	1	1	1	1	1	1	1	1	1	1	1	1	1	1	1	1	1	1	1	1	1	1	1	1	1	1	1	1	1	1
GCF_031626835	1	1	3	15	1	1	1	1	1	1	1	1	1	1	1	1	1	1	1	1	1	1	1	1	1	1	1	1	1	9	5	1	1	1	1	1	1	1	1	1	1	1	1	1	1	1	1	12	1
GCF_032248855	4	3	4	3	4	5	4	4	3	3	3	4	5	4	4	3	3	19	4	2	4	4	4	3	1	4	24	37	3	2	27	4	4	5	4	27	28	13	20	12	23	16	24	4	4	36	4	4	3
GCF_032335515	10	48	35	8	8	10	7	8	12	8	9	10	10	8	9	7	9	5	3	8	7	7	30	8	1	3	8	3	10	29	8	8	5	4	5	7	6	4	6	2	5	6	7	7	6	34	4	11	4
GCF_032841215	7	50	36	3	4	28	26	4	3	32	38	3	4	4	3	30	27	4	23	3	22	2	30	6	1	18	6	37	37	30	27	4	30	39	21	27	28	13	20	12	23	16	24	4	4	7	3	8	2
GCF_033802705	4	50	36	3	4	28	26	3	4	33	39	3	4	4	3	30	27	19	23	3	22	2	30	31	1	18	24	37	37	30	27	5	30	39	21	27	28	13	20	12	23	16	24	4	4	36	3	5	2
GCF_033977045	4	3	4	3	4	5	4	4	3	3	3	4	5	4	4	3	3	19	4	2	4	4	4	3	1	4	24	37	3	2	27	4	4	5	4	27	28	13	20	12	23	16	24	4	4	36	4	4	3
GCF_035334605	4	3	4	3	4	5	4	4	3	3	3	4	5	4	4	3	3	19	4	2	4	4	4	3	1	4	24	37	3	2	27	4	4	5	4	27	28	13	20	12	23	16	24	4	4	36	4	4	3
GCF_035594055	4	3	4	3	4	5	4	4	3	3	3	4	5	4	4	3	3	19	4	2	4	4	4	3	1	4	24	37	3	2	27	4	4	5	4	27	28	13	20	12	23	16	24	4	4	36	4	4	3
GCF_035928125	1	1	1	1	1	1	1	1	1	1	1	1	1	1	1	1	1	1	1	1	1	1	1	1	1	1	1	1	1	1	1	1	1	1	1	1	1	1	1	1	1	1	1	1	1	1	1	1	1
GCF_900070175	1	27	3	1	1	1	1	1	1	1	1	1	1	1	1	1	1	1	1	1	1	1	1	17	1	1	1	21	1	18	12	16	1	1	1	1	1	1	1	1	1	1	1	1	11	1	1	1	1
GCF_900248175	1	1	3	15	1	1	1	1	43	1	1	1	1	1	1	1	1	1	1	1	1	1	1	1	1	1	1	1	1	0	5	1	1	38	1	1	1	12	1	1	1	1	1	1	1	1	1	0	1
GCF_900604925	1	1	3	1	1	1	1	1	7	1	1	1	1	1	1	1	1	1	1	1	1	1	5	1	1	1	1	1	4	2	27	1	1	1	1	1	1	1	1	1	1	1	1	1	1	1	1	1	1
GCF_900636875	1	1	1	1	1	1	1	1	1	1	1	1	1	1	1	1	1	1	1	1	1	1	1	1	1	1	1	1	1	1	1	1	1	1	1	1	1	1	1	1	1	1	1	1	1	1	1	1	1
GCF_900636965	1	1	1	1	1	1	1	1	1	1	1	1	1	1	1	1	1	1	1	1	1	1	1	1	1	1	1	1	1	1	1	1	1	1	1	1	1	1	1	1	12	1	1	1	1	1	1	1	1
GCF_901830355	4	3	4	3	4	5	4	4	3	3	3	4	5	4	4	3	3	19	4	2	4	4	4	3	1	4	24	37	3	2	27	4	4	5	4	27	28	13	20	12	23	16	24	4	4	36	4	4	3
GCF_901830365	4	3	4	3	4	5	4	4	3	3	3	4	5	4	4	3	3	19	4	2	4	4	4	3	1	4	24	37	3	2	27	4	4	5	4	27	28	13	20	12	23	16	24	4	4	36	4	4	3
GCF_901830385	1	1	3	1	1	1	1	1	7	1	1	1	1	1	1	1	1	1	1	1	1	1	5	1	1	1	1	1	4	2	27	1	1	1	1	1	1	1	1	1	1	1	1	1	1	1	1	1	1
GCF_901830395	1	1	3	1	1	1	1	1	7	1	1	1	1	1	1	1	1	1	1	1	1	1	5	1	1	1	1	1	4	2	27	1	1	1	1	1	1	1	1	1	1	1	1	1	1	1	1	1	1
GCF_901830405	4	3	4	3	4	5	4	4	3	3	3	4	5	4	4	3	3	19	4	2	4	4	4	3	1	4	24	37	3	2	27	4	4	5	4	27	28	13	20	12	23	16	24	4	4	36	4	4	3
GCF_901830425	4	3	4	3	4	5	4	4	3	3	3	0	5	4	4	3	3	19	4	2	4	4	4	3	1	4	24	37	3	2	27	4	4	5	4	27	28	13	20	12	23	16	24	4	4	36	4	4	3
GCF_901971785	1	6	3	1	1	1	1	1	1	1	1	1	25	1	1	1	1	1	1	1	1	1	1	1	1	1	1	5	0	1	5	1	1	1	1	1	1	1	1	1	6	1	1	1	1	1	1	1	1
GCF_901971795	1	1	3	1	1	1	1	1	1	1	1	1	1	1	1	1	1	1	1	1	1	1	1	1	1	1	1	5	1	1	5	1	1	1	1	1	1	1	1	1	6	1	1	1	1	1	1	1	1
GCF_902166035	1	1	1	1	1	1	1	1	1	1	1	1	1	1	1	1	1	1	1	1	1	1	1	1	1	1	1	1	1	1	1	1	1	1	1	1	1	1	1	1	1	1	1	1	1	1	1	1	1
GCF_902381635	4	3	4	3	4	5	4	4	3	3	3	4	5	4	4	3	3	19	4	2	4	4	4	3	1	4	24	37	3	2	27	4	4	5	4	27	28	13	20	12	23	16	24	4	4	36	4	4	3
GCF_925281845	2	15	12	2	2	2	18	2	2	11	2	2	2	2	2	30	2	5	2	9	2	2	12	9	1	2	2	10	12	10	7	2	2	8	2	2	2	2	8	1	8	2	2	2	2	8	2	13	2
GCF_925281885	4	50	36	3	4	28	26	3	4	33	39	3	4	4	3	30	27	19	23	3	22	2	30	31	1	18	24	37	37	30	27	5	30	39	21	27	28	13	20	12	23	16	24	4	4	35	3	5	2
GCF_925285305	2	15	12	2	2	2	2	2	14	11	2	2	2	2	2	30	2	5	2	9	2	2	12	9	1	2	2	10	12	10	7	2	2	8	2	2	2	2	7	1	8	2	2	2	2	8	2	13	2
GCF_925297845	2	15	12	2	2	2	2	2	14	11	2	2	2	2	2	30	2	5	2	9	2	2	12	9	1	2	2	10	12	10	7	2	2	8	2	2	2	2	7	1	8	2	2	2	2	8	2	13	2
GCF_925301965	2	15	12	2	2	2	2	2	14	11	2	2	2	2	2	30	2	5	2	9	2	2	12	9	1	2	2	10	12	10	7	2	2	8	2	2	2	2	7	1	8	2	2	2	2	8	2	13	2
[truncated: 1,764 more columns]
