# Supplementary material for: Genomic characteristics of Lacticaseibacillus rhamnosus strains isolated from blood
Source: PLoS One. 2025 Oct 31;20(10):e0335843. doi: 10.1371/journal.pone.0335843 (PMC12578247; doi:10.1371/journal.pone.0335843)
Supplement: S2 Table — (XLSX) [file pone.0335843.s005.xlsx]

## Sheet: LMG 10768
S2 Table. Distance matrices for all tested strains, constructed from a node selection of cgMLST L. rhamnosus dataset.
	Strain/Sample	R0011	ATCC 21052	LOCK900	CLS17	Lrh10	Pen	IBL027	DS18_11	DS3_11	DS9_11	DS12_11	ARJD	CIRM-BIA 1107	CIRM-BIA 930	CIRM-BIA 774	CIRM-BIA 910	IM561	M1459	IM1338	LMG 10768
	Isolation source	dairy starter culture (Canada)	Homo sapiens		stool sample, Homo sapiens (Kazakhstan)	fermented dairy product	gastrointestinal tract, Homo sapiens (Poland)	vaginal swab, Homo sapiens (Argentina)	Commercial dietary supplements, Homo sapiens (USA)	Commercial dietary supplements, Homo sapiens (USA)	Commercial dietary supplements, Homo sapiens (USA)	Commercial dietary supplements, Homo sapiens (USA)	milk (India)	pharmaceutical preparation (France)	fermented milk (France)	fermented milk (France)	cheese (Egypt)	probiotic strain	probiotic strain	probiotic strain	blood (Sweden)
	Sequence number	GCF_000235785	GCF_000235865	GCF_000418475	GCF_000932035	GCF_001657165	GCF_002076955	GCF_002238035	GCF_003052925	GCF_003052985	GCF_003061625	GCF_003061665	GCF_003573615	GCF_025189265	GCF_025189365	GCF_025189405	GCF_025189545	GCF_925285305	GCF_925297845	GCF_925301965	GCA_032465995
	GCF_000235785	0	102	75	27	46	134	179	5	9	5	4	8	243	127	100	78	3	8	7	337
	GCF_000235865	102	0	68	125	127	141	182	101	105	102	101	104	247	117	104	69	100	104	103	331
	GCF_000418475	75	68	0	98	101	114	156	73	77	74	73	77	218	91	77	34	72	76	75	316
	GCF_000932035	27	125	98	0	67	153	198	28	30	28	27	31	263	147	124	99	26	29	28	357
	GCF_001657165	46	127	101	67	0	160	204	44	46	45	44	47	263	151	127	99	43	45	44	357
	GCF_002076955	134	141	114	153	160	0	172	134	135	134	134	138	272	160	139	113	133	134	133	361
	GCF_002238035	179	182	156	198	204	172	0	179	181	180	178	182	312	202	180	155	178	180	179	402
	GCF_003052925	5	101	73	28	44	134	179	0	8	4	3	7	241	125	100	76	2	7	6	336
	GCF_003052985	9	105	77	30	46	135	181	8	0	8	7	11	245	127	104	77	6	3	2	341
	GCF_003061625	5	102	74	28	45	134	180	4	8	0	3	7	241	126	101	77	2	7	6	337
	GCF_003061665	4	101	73	27	44	134	178	3	7	3	0	6	241	125	100	76	1	6	5	337
	GCF_003573615	8	104	77	31	47	138	182	7	11	7	6	0	244	129	104	80	5	10	9	339
	GCF_025189265	243	247	218	263	263	272	312	241	245	241	241	244	0	264	236	220	240	244	243	426
	GCF_025189365	127	117	91	147	151	160	202	125	127	126	125	129	264	0	128	89	124	126	125	356
	GCF_025189405	100	104	77	124	127	139	180	100	104	101	100	104	236	128	0	75	99	103	102	333
	GCF_025189545	78	69	34	99	99	113	155	76	77	77	76	80	220	89	75	0	75	76	75	317
	GCF_925285305	3	100	72	26	43	133	178	2	6	2	1	5	240	124	99	75	0	5	4	336
	GCF_925297845	8	104	76	29	45	134	180	7	3	7	6	10	244	126	103	76	5	0	1	340
	GCF_925301965	7	103	75	28	44	133	179	6	2	6	5	9	243	125	102	75	4	1	0	339
	GCA_032465995	337	331	316	357	357	361	402	336	341	337	337	339	426	356	333	317	336	340	339	0

## Sheet: LMG 19716
S2 Table. Distance matrices for all tested strains, constructed from a node selection of cgMLST L. rhamnosus dataset.
	Strain/Sample	L3_133_000G1_dasL3_133_000G1_concoct_81 (metagenome-assembled genome)	NPLps02.uf-02	ERR10149241_bin.18_MetaWRAP_v1.3_MAG (metagenome-assembled genome)	51B	906_LRHA	GR-1	AMC0712	AMC0706	1001311H_170123_H11	cek-R1	PMC203	DM065	CLK101	O8-1	DM163	LGR1	AMBR3	LMG 23277	LMG 19716
	Isolation source	infant feaces (USA)	probiotic supplement (Pakistan)	human feces (South Korea)	vagina of healthy woman (Russia)	Homo sapiens (USA)	Probiotic Capsule (India)	Mucosal surface Descending Colon, Homo sapiens	Mucosal surface Descending Colon, Homo sapiens	stool, Homo sapiens (USA)	beet, root (Hungary)	vaginal secretions, Homo sapiens (South Korea)	tongue coating, Homo sapiens (South Korea)	Blueberry fermentation broth (China)	Oral, Homo sapiens (USA)	tongue coating, Homo sapiens (South Korea)	vaginal probiotic	healthy human upper respiratory tract	human blood (Belgium)	blood culture, human (Denmark)
	Sequence number	GCA_018365415	GCA_025962975	GCA_959028405	GCF_000699985	GCF_001067885	GCF_002762445	GCF_013425725	GCF_013425775	GCF_015549085	GCF_019990845	GCF_020826335	GCF_024053515	GCF_024442295	GCF_024718295	GCF_030490305	GCF_900604925	GCF_901830385	GCA_032465915	GCF_032465955
	GCA_018365415	0	173	11	190	16	212	79	95	4	53	10	3	179	39	5	193	182	57	191
	GCA_025962975	173	0	179	182	182	42	240	255	172	198	177	171	9	205	173	25	9	197	189
	GCA_959028405	11	179	0	195	21	216	84	100	9	60	15	8	184	45	10	199	188	62	196
	GCF_000699985	190	182	195	0	199	222	250	268	188	214	193	187	186	220	189	199	191	213	188
	GCF_001067885	16	182	21	199	0	220	88	104	14	65	20	13	188	51	15	200	191	67	200
	GCF_002762445	212	42	216	222	220	0	259	276	211	237	216	210	51	244	212	66	51	234	229
	GCF_013425725	79	240	84	250	88	259	0	65	77	128	83	76	246	112	78	256	249	130	255
	GCF_013425775	95	255	100	268	104	276	65	0	93	140	99	92	261	127	92	272	264	146	269
	GCF_015549085	4	172	9	188	14	211	77	93	0	53	8	1	178	39	3	192	181	55	189
	GCF_019990845	53	198	60	214	65	237	128	140	53	0	58	52	203	88	54	217	206	83	216
	GCF_020826335	10	177	15	193	20	216	83	99	8	58	0	7	183	45	9	197	186	60	193
	GCF_024053515	3	171	8	187	13	210	76	92	1	52	7	0	177	38	2	191	180	54	188
	GCF_024442295	179	9	184	186	188	51	246	261	178	203	183	177	0	211	179	28	18	202	194
	GCF_024718295	39	205	45	220	51	244	112	127	39	88	45	38	211	0	40	225	214	92	220
	GCF_030490305	5	173	10	189	15	212	78	92	3	54	9	2	179	40	0	193	182	56	190
	GCF_900604925	193	25	199	199	200	66	256	272	192	217	197	191	28	225	193	0	34	215	206
	GCF_901830385	182	9	188	191	191	51	249	264	181	206	186	180	18	214	182	34	0	206	197
	GCA_032465915	57	197	62	213	67	234	130	146	55	83	60	54	202	92	56	215	206	0	207
	GCF_032465955	191	189	196	188	200	229	255	269	189	216	193	188	194	220	190	206	197	207	0

## Sheet: LMG 19717
S2 Table. Distance matrices for all tested strains, constructed from a node selection of cgMLST L. rhamnosus dataset.
	Strain/Sample	116	1.032	Vahe	lbd85-1	lbd330	lbr105	lbr108	lbr154	2217st1_F11_2217SCRN_200827	LMG 23551	LMG 19717
	Isolation source	feces from gastrointestinal tract of a healthy adult female, Homo sapiens (Russia)	Separation from Traditional Fermented Cream (China: inner Mongolia)	Homo sapiens	fermented milk (Georgia)	fermented milk (Georgia)	fermented milk (Georgia)	fermented milk (Georgia)	fermented milk (Georgia)	Homo sapiens (USA)	human with endocarditis, blood (UK)	blood (terminal ileitis) Denmark
	Sequence number	GCF_000801045	GCF_006151905	GCF_008017355	GCF_027857655	GCF_027857665	GCF_027857715	GCF_027857735	GCF_027857765	GCF_028322835	GCA_032465875	GCA_032465935
	GCF_000801045	0	152	219	198	200	200	199	197	203	160	165
	GCF_006151905	152	0	180	156	158	158	157	155	161	125	120
	GCF_008017355	219	180	0	229	230	231	230	228	231	195	189
	GCF_027857655	198	156	229	0	2	2	1	1	178	147	146
	GCF_027857665	200	158	230	2	0	2	3	3	180	149	148
	GCF_027857715	200	158	231	2	2	0	3	3	180	149	148
	GCF_027857735	199	157	230	1	3	3	0	2	178	148	147
	GCF_027857765	197	155	228	1	3	3	2	0	178	146	145
	GCF_028322835	203	161	231	178	180	180	178	178	0	158	158
	GCA_032465875	160	125	195	147	149	149	148	146	158	0	101
	GCA_032465935	165	120	189	146	148	148	147	145	158	101	0

## Sheet: LMG 23277
S2 Table. Distance matrices for all tested strains, constructed from a node selection of cgMLST L. rhamnosus dataset.
	Strain/Sample	L3_133_000G1_dasL3_133_000G1_concoct_81 (metagenome-assembled genome)	ERR10149241_bin.18_MetaWRAP_v1.3_MAG (metagenome-assembled genome)	906_LRHA	AMC0712	AMC0706	1001311H_170123_H11	cek-R1	PMC203	DM065	O8-1	DM163	LMG 23277	LMG 19716
	Isolation source	infant feaces (USA)	human feces (South Korea)	Homo sapiens (USA)	Mucosal surface Descending Colon, Homo sapiens	Mucosal surface Descending Colon, Homo sapiens	stool, Homo sapiens (USA)	beet, root (Hungary)	vaginal secretions, Homo sapiens (South Korea)	tongue coating, Homo sapiens (South Korea)	Oral, Homo sapiens (USA)	tongue coating, Homo sapiens (South Korea)	human blood (Belgium)	blood culture, human (Denmark)
	Sequence number	GCA_018365415	GCA_959028405	GCF_001067885	GCF_013425725	GCF_013425775	GCF_015549085	GCF_019990845	GCF_020826335	GCF_024053515	GCF_024718295	GCF_030490305	GCA_032465915	GCF_032465955
	GCA_018365415	0	11	16	79	95	4	53	10	3	39	5	57	191
	GCA_959028405	11	0	21	84	100	9	60	15	8	45	10	62	196
	GCF_001067885	16	21	0	88	104	14	65	20	13	51	15	67	200
	GCF_013425725	79	84	88	0	65	77	128	83	76	112	78	130	255
	GCF_013425775	95	100	104	65	0	93	140	99	92	127	92	146	269
	GCF_015549085	4	9	14	77	93	0	53	8	1	39	3	55	189
	GCF_019990845	53	60	65	128	140	53	0	58	52	88	54	83	216
	GCF_020826335	10	15	20	83	99	8	58	0	7	45	9	60	193
	GCF_024053515	3	8	13	76	92	1	52	7	0	38	2	54	188
	GCF_024718295	39	45	51	112	127	39	88	45	38	0	40	92	220
	GCF_030490305	5	10	15	78	92	3	54	9	2	40	0	56	190
	GCA_032465915	57	62	67	130	146	55	83	60	54	92	56	0	207
	GCF_032465955	191	196	200	255	269	189	216	193	188	220	190	207	0

## Sheet: LMG 23327
S2 Table. Distance matrices for all tested strains, constructed from a node selection of cgMLST L. rhamnosus dataset.
	Strain/Sample	319_LRHA	784_LRHA	893_LRHA	Lrh11	UMB0004	1001095A_150126_D4	RAB2019A	1001095st1_C6_1001095A_150126	1001095st1_F3_1001095A_150126	1001095st1_F3_1001254B_151014	1001095st1_F6_1001095A_150126	UMB1351A	LMG 23327
	Isolation source	Pathogen: clinical or host-associated sample from Lacticaseibacillus rhamnosus, Homo sapiens (USA)	Pathogen: clinical or host-associated sample from Lacticaseibacillus rhamnosus, Homo sapiens (USA)	Pathogen: clinical or host-associated sample from Lacticaseibacillus rhamnosus, Homo sapiens (USA)	blood, Homo sapiens	urine, Homo sapiens (USA)	stool, Homo sapiens (USA)	vaginal swab, Homo sapiens (USA)	Homo sapiens (USA)	Homo sapiens (USA)	Homo sapiens (USA)	Homo sapiens (USA)	Bladder, Urine, Homo sapiens (USA)	Blood, Homo sapiens
	Sequence number	GCF_001064515	GCF_001067335	GCF_001067625	GCF_001656735	GCF_002848015	GCF_015549225	GCF_018458775	GCF_028321085	GCF_028322705	GCF_028322725	GCF_028322785	GCF_030217425	GCA_032465895
	GCF_001064515	0	109	107	148	107	88	151	108	127	83	81	102	89
	GCF_001067335	109	0	141	180	142	120	185	141	157	115	114	137	123
	GCF_001067625	107	141	0	154	115	98	156	119	136	92	91	111	98
	GCF_001656735	148	180	154	0	140	137	196	158	172	127	129	134	131
	GCF_002848015	107	142	115	140	0	98	161	117	134	89	91	7	96
	GCF_015549225	88	120	98	137	98	0	135	37	56	73	10	93	81
	GCF_018458775	151	185	156	196	161	135	0	155	169	134	126	157	137
	GCF_028321085	108	141	119	158	117	37	155	0	76	92	33	112	101
	GCF_028322705	127	157	136	172	134	56	169	76	0	111	50	131	119
	GCF_028322725	83	115	92	127	89	73	134	92	111	0	64	83	68
	GCF_028322785	81	114	91	129	91	10	126	33	50	64	0	85	72
	GCF_030217425	102	137	111	134	7	93	157	112	131	83	85	0	90
	GCA_032465895	89	123	98	131	96	81	137	101	119	68	72	90	0

## Sheet: LMG 23550
S2 Table. Distance matrices for all tested strains, constructed from a node selection of cgMLST L. rhamnosus dataset.
	Strain/Sample	526_LRHA	541_LRHA	870_LRHA	769_LRHA	988_LRHA	943_LRHA	TMC3115	AMC0709	AMC0713	AMC0707	AMC0720	AMC0716	AMC0714	AMC0722	AMC0721	VSI43	INIA P344	LMG 23550
	Isolation source	Pathogen: clinical or host-associated sample from Lacticaseibacillus rhamnosus, Homo sapiens (USA)	Pathogen: clinical or host-associated sample from Lacticaseibacillus rhamnosus, Homo sapiens (USA)	Pathogen: clinical or host-associated sample from Lacticaseibacillus rhamnosus, Homo sapiens (USA)	Pathogen: clinical or host-associated sample from Lacticaseibacillus rhamnosus, Homo sapiens (USA)	Pathogen: clinical or host-associated sample from Lacticaseibacillus rhamnosus, Homo sapiens (USA)	Pathogen: clinical or host-associated sample from Lacticaseibacillus rhamnosus, Homo sapiens (USA)	fermented milk (China)	Mucosal surface Ascending Colon, Homo sapiens	Lumen Transverse Colon, Homo sapiens	Mucosal surface Ascending Colon, Homo sapiens	Lumen Ileum, Homo sapiens	Mucosal surface Transverse Colon, Homo sapiens	Mucosal surface Transverse Colon, Homo sapiens	Lumen Ileum, Homo sapiens	Mucosal surface Ileum, Homo sapiens	vaginal swab, Homo sapiens (USA)	infant faeces, Homo sapiens (Spain)	human with endocarditis, blood (UK)
	Sequence number	GCF_001063655	GCF_001065365	GCF_001066715	GCF_001067215	GCF_001068045	GCF_001068195	GCF_003129615	GCF_013425545	GCF_013425555	GCF_013425565	GCF_013425605	GCF_013425645	GCF_013425655	GCF_013425665	GCF_013425735	GCF_029011275	GCF_901971785	GCA_032465975
	GCF_001063655	0	54	34	18	50	55	98	112	123	110	112	112	117	124	113	109	146	163
	GCF_001065365	54	0	66	50	52	59	101	115	126	114	116	114	121	128	117	112	149	166
	GCF_001066715	34	66	0	28	58	61	109	125	137	123	123	125	130	136	125	122	158	175
	GCF_001067215	18	50	28	0	41	47	94	109	121	107	108	109	113	120	110	106	142	161
	GCF_001068045	50	52	58	41	0	28	97	91	102	89	88	90	95	103	91	109	144	162
	GCF_001068195	55	59	61	47	28	0	103	89	98	87	88	88	94	101	89	114	151	167
	GCF_003129615	98	101	109	94	97	103	0	160	171	158	159	159	162	171	161	137	151	164
	GCF_013425545	112	115	125	109	91	89	160	0	57	50	64	52	58	59	53	168	207	225
	GCF_013425555	123	126	137	121	102	98	171	57	0	64	68	60	61	75	66	178	215	234
	GCF_013425565	110	114	123	107	89	87	158	50	64	0	54	43	43	55	43	166	205	224
	GCF_013425605	112	116	123	108	88	88	159	64	68	54	0	61	59	68	65	168	203	224
	GCF_013425645	112	114	125	109	90	88	159	52	60	43	61	0	49	56	38	167	205	225
	GCF_013425655	117	121	130	113	95	94	162	58	61	43	59	49	0	56	51	173	211	229
	GCF_013425665	124	128	136	120	103	101	171	59	75	55	68	56	56	0	49	180	220	236
	GCF_013425735	113	117	125	110	91	89	161	53	66	43	65	38	51	49	0	170	208	226
	GCF_029011275	109	112	122	106	109	114	137	168	178	166	168	167	173	180	170	0	182	194
	GCF_901971785	146	149	158	142	144	151	151	207	215	205	203	205	211	220	208	182	0	154
	GCA_032465975	163	166	175	161	162	167	164	225	234	224	224	225	229	236	226	194	154	0

## Sheet: LMG 23551
S2 Table. Distance matrices for all tested strains, constructed from a node selection of cgMLST L. rhamnosus dataset.
	Strain/Sample	116	1.032	Vahe	lbd85-1	lbd330	lbr105	lbr108	lbr154	2217st1_F11_2217SCRN_200827	LMG 23551	LMG 19717
	Isolation source	feces from gastrointestinal tract of a healthy adult female, Homo sapiens (Russia)	Separation from Traditional Fermented Cream (China: inner Mongolia)	Homo sapiens	fermented milk (Georgia)	fermented milk (Georgia)	fermented milk (Georgia)	fermented milk (Georgia)	fermented milk (Georgia)	Homo sapiens (USA)	human with endocarditis, blood (UK)	blood (terminal ileitis) Denmark
	Sequence number	GCF_000801045	GCF_006151905	GCF_008017355	GCF_027857655	GCF_027857665	GCF_027857715	GCF_027857735	GCF_027857765	GCF_028322835	GCA_032465875	GCA_032465935
	GCF_000801045	0	152	219	198	200	200	199	197	203	160	165
	GCF_006151905	152	0	180	156	158	158	157	155	161	125	120
	GCF_008017355	219	180	0	229	230	231	230	228	231	195	189
	GCF_027857655	198	156	229	0	2	2	1	1	178	147	146
	GCF_027857665	200	158	230	2	0	2	3	3	180	149	148
	GCF_027857715	200	158	231	2	2	0	3	3	180	149	148
	GCF_027857735	199	157	230	1	3	3	0	2	178	148	147
	GCF_027857765	197	155	228	1	3	3	2	0	178	146	145
	GCF_028322835	203	161	231	178	180	180	178	178	0	158	158
	GCA_032465875	160	125	195	147	149	149	148	146	158	0	101
	GCA_032465935	165	120	189	146	148	148	147	145	158	101	0
