# Supplementary material for: Genomic characteristics of Lacticaseibacillus rhamnosus strains isolated from blood
Source: PLoS One. 2025 Oct 31;20(10):e0335843. doi: 10.1371/journal.pone.0335843 (PMC12578247; doi:10.1371/journal.pone.0335843)
Supplement: S3 Table — (XLSX) [file pone.0335843.s006.xlsx]

## Sheet: Arkusz1
S3 Table. Basic information on CRISPR/Cas sequences identified in the genomes of L. rhamnosus strains LMG 10768, LMG 19717, LMG 23327 and LMG 23551.
	Strain	Sequence number	Start	End	DR Consensus	DR Length	Spacers Count	Type	Gene name	Start	End
	L. rhamnosus LMG 10768	CP136120.1	2187024	2187024	GTTCTTGAACTGATTGATCTGACATCTACCTGAGAC	36	40	CAS-TypeIIA	csn2_TypeIIA	2189722	2190402
									cas2_TypeI-II-III	2190399	2190704
									cas1_TypeII	2190682	2191587
									cas9_TypeII	2191779	2195864
	Strain	Sequence number	Start	End	DR Consensus	DR Length	Spacers Count	Type	Gene name	Start	End
	L. rhamnosus LMG 19717	CP136116.1	2150367	2152184	GTTCTTGAACTGATTGATCTGACATCTACCTGAGAC	36	27	CAS-TypeIIA	csn2_TypeIIA	2152205	2152885
									cas2_TypeI-II-III	2152882	2153187
									cas1_TypeII	2153165	2154070
									cas9_TypeII	2154270	2158367
	Strain	Sequence number	Start	End	DR Consensus	DR Length	Spacers Count	Type	Gene name	Start	End
	L. rhamnosus LMG 23327	CP136114.1	2194306	2196189	GTTCTTGAACTGATTGATCTGACATCTACCTGAGAC	36	28	CAS-TypeIIA	csn2_TypeIIA	2196210	2196890
									cas2_TypeI-II-III	2196887	2197192
									cas1_TypeII	2197170	2198075
									cas9_TypeII	2198275	2202372
	Strain	Sequence number	Start	End	DR Consensus	DR Length	Spacers Count	Type	Gene name	Start	End
	L. rhamnosus LMG 23551	CP136113.1	2193986	2196463	GTTCTTGAACTGATTGATCTGACATCTACCTGAGAC	36	37	CAS-TypeIIA	csn2_TypeIIA	2196485	2197165
									cas2_TypeI-II-III	2197162	2197467
									cas1_TypeII	2197445	2198350
									cas9_TypeII	2198550	2202647
