# Supplementary material for: Genomic characteristics of Lacticaseibacillus rhamnosus strains isolated from blood
Source: PLoS One. 2025 Oct 31;20(10):e0335843. doi: 10.1371/journal.pone.0335843 (PMC12578247; doi:10.1371/journal.pone.0335843)
Supplement: S4 Table — (XLSX) [file pone.0335843.s007.xlsx]

## Sheet: Adhesion
S4 Table. Analysis of the occurrence of genes encoding proteins related to adhesion, production of exopolysaccharides, and bacteriocins in the genomes of the L. rhamnosus strains studied.
	Gene product	LMG 10768	LMG 23550	LMG 19716	LMG 19717	LMG 23277	LMG 23327	LMG 23551
	fibronectin binding protein A	+	+	+	+	+	+	+
	surface-docked cell-binding protein SpcA	+	+	+	-	+	-	-
	KxYKxGKxW signal peptide domain-containing protein	+	+	+	-	+	-	-
	Ser-Ala-175 repeat glycoprotein adhesin SpcB	+	+	+	-	+	-	-
	WxL domain-containing protein	+	+	+	+	+	+	+
	LysM peptidoglycan-binding domain-containing protein	+	+	+	+	+	+	+
	SpaH/EbpB family LPXTG-anchored major pilin	+	+	+	+	+	+	+
	pilin N-terminal domain-containing protein	+	+	+	+	+	+	+
	SpaA isopeptide-forming pilin-related protein	+	+	+	+	+	+	+
	MBG domain-containing protein	+	+	+	+	+	+	+
	LPXTG cell wall anchor domain-containing protein	+	+	+	+	+	+	+
	LysM peptidoglycan-binding domain-containing protein	+	+	+	+	+	+	+
	S41 family peptidase	+	+	+	+	+	+	+
	bacterial Ig-like domain-containing protein	+	+	+	-	+	-	-
	DUF916 and DUF3324 domain-containing protein	+	+	+	+	+	+	+
	WxL domain-containing protein	+	+	+	+	+	+	+
	sortase-dependent adhesin MabA	+	+	+	+	+	+	+
	S8 family serine peptidase	+	+	+	+	+	+	+
	pectate lyase-like adhesive domain-containing protein	+	+	+	+	+	-	+
	MucBP domain-containing protein	+	+	+	+	+	+	+
	S8 family serine peptidase	+	+	+	+	+	+	+
	glycoside hydrolase domain-containing protein	+	+	+	+	+	+	+
	FIVAR domain-containing protein	+	+	+	+	+	+	+
	DUF916 and DUF3324 domain-containing protein	+	+	+	+	+	+	+
	WxL domain-containing protein	+	+	+	+	+	+	+
	cell surface protein	+	+	+	+	+	+	+
	L-type lectin-domain containing protein	+	+	+	+	+	+	+
	type II secretion system protein	+	+	+	+	+	+	+
	Glycoside Hydrolase Family 31	+	+	+	+	+	+	+
	extracellural protein	+	+	+	+	+	+	+
	WxL domain-containing protein	+	+	+	+	+	+	+
	sortase	+	+	+	+	+	+	+
	class A sortase	+	+	+	+	+	+	+
	class C sortase	+	+	+	+	+	+	+

## Sheet: EPS
S4 Table. Analysis of the occurrence of genes encoding proteins related to adhesion, production of exopolysaccharides, and bacteriocins in the genomes of the L. rhamnosus strains studied.
	L. rhamnosus LMG 10768		L. rhamnosus LMG 23550		L. rhamnosus LMG 23327		L. rhamnosus LMG 19716		L. rhamnosus LMG 23277		L. rhamnosus LMG 19717		L. rhamnosus LMG 23551
	EPS biosynthesis cluster I (CP136120.1: 2003844-2021863)		EPS biosynthesis cluster I (CP136119.1: 2195878-2209184)		EPS biosynthesis cluster I (CP136114.1: 2012609-2032636)		EPS biosynthesis cluster I (CP136118.1: 1995886-2013182)		EPS biosynthesis cluster I (CP136115.1: 2072219-2093923)		EPS biosynthesis cluster I (CP136116.1: 1972825-1997154)		EPS biosynthesis cluster I (CP136113.1: 2016443-2040568)
	CpsB/CapC family capsule biosynthesis tyrosine phosphatase		CpsB/CapC family capsule biosynthesis tyrosine phosphatase		CpsB/CapC family capsule biosynthesis tyrosine phosphatase		tyrosine protein phosphatase		tyrosine protein phosphatase		CpsB/CapC family capsule biosynthesis tyrosine phosphatase		CpsB/CapC family capsule biosynthesis tyrosine phosphatase
	LCP family protein		LCP family protein		LCP family protein		UDP-galactopyranose mutase		UDP-galactopyranose mutase		LCP family protein		LCP family protein
	sugar transferase		sugar transferase		dTDP-glucose 4,6-dehydratase		CpsB/CapC family capsule biosynthesis tyrosine phosphatase		CpsB/CapC family capsule biosynthesis tyrosine phosphatase		dTDP-glucose 4,6-dehydratase		dTDP-glucose 4,6-dehydratase
	dTDP-4-dehydrorhamnose reductase		glycosyltransferase family 4 protein		dTDP-4-dehydrorhamnose 3,5-epimerase		LCP family protein		LCP family protein		IS5 family transposase		IS5 family transposase
	dTDP-glucose 4,6-dehydratase		polysaccharide pyruvyl transferase family protein		IS66 family insertion sequence element accessory protein TnpB		hypothetical protein		hypothetical protein		IS21 family transposase		IS21 family transposase
	dTDP-4-dehydrorhamnose 3,5-epimerase		glycosyltransferase family 2 protein		IS66 family transposase		IS66 family insertion sequence element accessory protein TnpB		IS66 family insertion sequence element accessory protein TnpB		IS21-like element helper ATPase IstB		IS21-like element helper ATPase IstB
	glucose-1-phosphate thymidylyltransferase RfbA		EpsG family protein		acyltransferase		IS66 family transposase		IS66 family transposase		sugar transferase		sugar transferase
	polysaccharide pyruvyl transferase family protein		glycosyltransferase family 2 protein		sugar transferase		sugar transferase		IS21-like element helper ATPase IstB		glycosyltransferase		glycosyltransferase
	glycosyltransferase family 4 protein		oligosaccharide flippase family protein		glycosyl transferase		DUF4422 domain-containing protein		IS21 family transposase		Stealth CR1 domain-containing protein		Stealth CR1 domain-containing protein
	EpsG family protein		glycosyltransferase		glycosyltransferase		lipopolysaccharide biosynthesis protein		sugar transferase		IS66 family transposase		IS66 family transposase
	glycosyltransferase family 2 protein		CpsD/CapB family tyrosine-protein kinase		EpsG family protein		polysaccharide pyruvyl transferase family protein		IS21 family transposase		IS5-like element ISLrh2 family transposase		IS5-like element ISLrh2 family transposase
	glycosyltransferase family 2 protein		Wzz/FepE/Etk N-terminal domain-containing protein		glycosyltransferase		glycosyltransferase		IS21-like element helper ATPase IstB		glycosyltransferase		glycosyltransferase
	glycosyltransferase				glycosyltransferase		glycosyltransferase		DUF4422 domain-containing protein		O-antigen ligase family protein		O-antigen ligase family protein
	glycosyltransferase family 2 protein		EPS biosynthesis cluster II (CP136119.1: 2141229-2161340)		DUF4422 domain-containing protein		glycosyltransferase family 2 protein		lipopolysaccharide biosynthesis protein		DUF4422 domain-containing protein		DUF4422 domain-containing protein
	oligosaccharide flippase family protein				capsular polysaccharide synthesis protein		polysaccharide polymerase		polysaccharide pyruvyl transferase family protein		GT-D fold domain-containing glycosyltransferase		GT-D fold domain-containing glycosyltransferase
	CpsD/CapB family tyrosine-protein kinase		EpsG family protein		flippase		glycosyltransferase family 2 protein		glycosyltransferase		glycosyltransferase family 2 protein		glycosyltransferase family 2 protein
	Wzz/FepE/Etk N-terminal domain-containing protein		CpsD/CapB family tyrosine-protein kinase		UDP-galactopyranose mutase		CpsD/CapB family tyrosine-protein kinase		glycosyltransferase		beta-1,6-N-acetylglucosaminyltransferase		beta-1,6-N-acetylglucosaminyltransferase
			Wzz/FepE/Etk N-terminal domain-containing protein		CpsD/CapB family tyrosine-protein kinase		Wzz/FepE/Etk N-terminal domain-containing protein		glycosyltransferase family 2 protein		flippase		flippase
	EPS biosynthesis cluster II (CP136120.1: 1949096-1969207)		O-unit flippase-like protein		Wzz/FepE/Etk N-terminal domain-containing protein				polysaccharide polymerase		UDP-galactopyranose mutase		UDP-galactopyranose mutase
			glycosyltransferase				EPS biosynthesis cluster II (CP136118.1: 1941238-1961349)		glycosyltransferase family 2 protein		CpsD/CapB family tyrosine-protein kinase		CpsD/CapB family tyrosine-protein kinase
	EpsG family protein		glycosyltransferase		EPS biosynthesis cluster II (CP136114.1: 1958085-1978198)				CpsD/CapB family tyrosine-protein kinase		Wzz/FepE/Etk N-terminal domain-containing protein		Wzz/FepE/Etk N-terminal domain-containing protein
	CpsD/CapB family tyrosine-protein kinase		hypothetical protein				EpsG family protein		Wzz/FepE/Etk N-terminal domain-containing protein
	Wzz/FepE/Etk N-terminal domain-containing protein		GW dipeptide domain-containing protein		EpsG family protein		CpsD/CapB family tyrosine-protein kinase				EPS biosynthesis cluster II (CP136116.1: 1918194-1938306)		EPS biosynthesis cluster II (CP136113.1: 1960231-1980343)
	O-unit flippase-like protein		glycosyltransferase family 39 protein		CpsD/CapB family tyrosine-protein kinase		Wzz/FepE/Etk N-terminal domain-containing protein		EPS biosynthesis cluster II (CP136115.1: 2017571-2037682)
	glycosyltransferase		acyltransferase family protein		Wzz/FepE/Etk N-terminal domain-containing protein		O-unit flippase-like protein				EpsG family protein		EpsG family protein
	glycosyltransferase		glycosyltransferase family 2 protein		O-unit flippase-like protein		glycosyltransferase		EpsG family protein		CpsD/CapB family tyrosine-protein kinase		CpsD/CapB family tyrosine-protein kinase
	hypothetical protein		UDP-N-acetylglucosamine 2-epimerase		glycosyltransferase		glycosyltransferase		CpsD/CapB family tyrosine-protein kinase		Wzz/FepE/Etk N-terminal domain-containing protein		Wzz/FepE/Etk N-terminal domain-containing protein
	GW dipeptide domain-containing protein		hypothetical protein		glycosyltransferase		hypothetical protein		Wzz/FepE/Etk N-terminal domain-containing protein		O-unit flippase-like protein		O-unit flippase-like protein
	glycosyltransferase family 39 protein		sugar transferase		hypothetical protein		GW dipeptide domain-containing protein		O-unit flippase-like protein		glycosyltransferase		glycosyltransferase
	acyltransferase family protein		glycosyltransferase		GW dipeptide domain-containing protein		glycosyltransferase family 39 protein		glycosyltransferase		glycosyltransferase		glycosyltransferase
	glycosyltransferase family 2 protein		glycosyltransferase family 2 protein		glycosyltransferase family 39 protein		acyltransferase family protein		glycosyltransferase		hypothetical protein		hypothetical protein
	UDP-N-acetylglucosamine 2-epimerase				acyltransferase family protein		glycosyltransferase family 2 protein		hypothetical protein		GW dipeptide domain-containing protein		GW dipeptide domain-containing protein
	hypothetical protein				glycosyltransferase family 2 protein		UDP-N-acetylglucosamine 2-epimerase		GW dipeptide domain-containing protein		glycosyltransferase family 39 protein		glycosyltransferase family 39 protein
	sugar transferase				UDP-N-acetylglucosamine 2-epimerase		hypothetical protein		glycosyltransferase family 39 protein		acyltransferase family protein		acyltransferase family protein
	glycosyltransferase				hypothetical protein		sugar transferase		acyltransferase family protein		glycosyltransferase family 2 protein		glycosyltransferase family 2 protein
	glycosyltransferase family 2 protein				sugar transferase		glycosyltransferase		glycosyltransferase family 2 protein		UDP-N-acetylglucosamine 2-epimerase		UDP-N-acetylglucosamine 2-epimerase
					glycosyltransferase		glycosyltransferase family 2 protein		UDP-N-acetylglucosamine 2-epimerase		hypothetical protein		hypothetical protein
					glycosyltransferase family 2 protein				hypothetical protein		sugar transferase		sugar transferase
									sugar transferase		glycosyltransferase		glycosyltransferase
									glycosyltransferase		glycosyltransferase family 2 protein		glycosyltransferase family 2 protein
									glycosyltransferase family 2 protein

## Sheet: Bacteriocins
S4 Table. Analysis of the occurrence of genes encoding proteins related to adhesion, production of exopolysaccharides, and bacteriocins in the genomes of the L. rhamnosus strains studied.
				start	end	Class
		L. rhamnosus LMG 10768		2396352	2422208	51.2;Carnocin_CP52
				start	end	Class
		L. rhamnosus LMG 19716		2360256	2386106	51.2;Carnocin_CP52
				start	end	Class
		L. rhamnosus LMG 19717		2356132	2381985	51.2;Carnocin_CP52
				start	end	Class
		L. rhamnosus LMG 23277		2443107	2468957	51.2;Carnocin_CP52
				start	end	Class								start	end	Class
		L. rhamnosus LMG 23327		2395382	2421232	51.2;Carnocin_CP52						L. rhamnosus LMG 23327		1074560	1094797	62.3;enterolysin_A
				start	end	Class
		L. rhamnosus LMG 23550		2562773	2588623	51.2;Carnocin_CP52
				start	end	Class
		L. rhamnosus LMG 23551		2398654	2424507	51.2;Carnocin_CP52
