# Supplementary material for: Genomic characteristics of Lacticaseibacillus rhamnosus strains isolated from blood
Source: PLoS One. 2025 Oct 31;20(10):e0335843. doi: 10.1371/journal.pone.0335843 (PMC12578247; doi:10.1371/journal.pone.0335843)
Supplement: S5 Table — (XLSX) [file pone.0335843.s008.xlsx]

## Sheet: Arkusz1
S5 Table. Functional study of L. rhamnosus genome sequences, presenting the distribution of genes within individual COG categories.
	COG category	LMG 10768	LMG 23550	LMG 19716	LMG 19717	LMG 23277	LMG 23327	LMG 23551
	(A) - RNA processing and modification	0	0	0	0	0	0	0
	(B) - Chromatin structure and dynamics	0	0	0	0	0	0	0
	(C) - Energy production and conversion	96	100	97	96	93	96	94
	(D) - Cell cycle control, cell division, chromosome partitioning	37	38	37	38	37	38	37
	(E) - Amino acid transport and metabolism	184	181	180	187	179	185	186
	(F) - Nucleotide transport and metabolism	113	112	112	114	112	113	112
	(G) - Carbohydrate transport and metabolism	269	280	277	284	276	282	279
	(H) - Coenzyme transport and metabolism	67	68	66	64	66	63	63
	(I) - Lipid transport and metabolism	58	57	58	57	58	57	57
	(J) - Translation, ribosomal structure and biogenesis	167	167	167	166	167	166	166
	(K) - Transcription	225	234	225	227	228	232	227
	(L) - Replication, recombination and repair	131	144	113	132	117	133	131
	(M) - Cell wall/membrane/envelope biogenesis	123	129	121	127	125	127	125
	(N) - Cell motility	6	8	8	8	8	8	8
	(O) - Posttranslational modification, protein turnover, chaperones	51	53	52	51	52	52	50
	(P) - Inorganic ion transport and metabolism	137	132	131	133	131	134	132
	(Q) - Secondary metabolites biosynthesis, transport and catabolism	24	23	23	23	23	23	23
	(R) - General function prediction only	0	0	0	0	0	0	0
	(S) - Function unknown	494	534	464	498	489	508	509
	(T) - Signal transduction mechanisms	57	59	55	53	55	56	52
	(U) - Intracellular trafficking, secretion, and vesicular transport	41	42	41	41	41	42	41
	(V) - Defense mechanisms	96	100	90	87	92	87	85
	(W) - Extracellular structures	0	0	0	0	0	0	0
	(X) - Mobilome: prophages, transposons	0	0	0	0	0	0	0
	(Y) - Nuclear structure	0	0	0	0	0	0	0
	(Z) - Cytoskeleton	0	0	0	0	0	0	0
	(-) - No COG functional category	260	283	249	260	262	265	263
	All	2636	2744	2566	2646	2611	2667	2640
